# Supplementary material for: Sunshine duration and solar radiation contributed to severe Bell’s palsy: An 11-year time series analysis based on a distributed lag non-linear model model
Source: Medicine (Baltimore). 2023 Jul 21;102(29):e34400. doi: 10.1097/MD.0000000000034400 (PMC10662859; doi:10.1097/MD.0000000000034400)
Supplement: Supplementary file 2 [file medi-102-e34400-s002.xlsx]

## Sheet: S1 lag-specific ralative risks
Table S1-1 The RR and 95%CI for specific lag effect of mean temperature on SBP over lag0 to lag14 in Shenzhen Futian district, 2009-2020
Mean temperature (℃)	lag=0	lag=1	lag=2	lag=3	lag=4	lag=5	lag=6	lag=7	lag=8	lag=9	lag=10	lag=11	lag=12	lag=13	lag=14
3.5	1.476(0.386-5.636)	1.209(0.611-2.395)	1.183(0.566-2.471)	1.197(0.678-2.114)	1.168(0.692-1.971)	1.084(0.620-1.893)	0.979(0.579-1.656)	0.901(0.551-1.475)	0.889(0.518-1.526)	0.973(0.547-1.732)	1.190(0.695-2.036)	1.558(0.879-2.761)	1.964(0.940-4.102)	1.971(1.009-3.852)	1.181(0.332-4.195)
15.3	1.313(0.657-2.624)	1.120(0.772-1.626)	1.057(0.715-1.564)	1.049(0.769-1.431)	1.061(0.794-1.419)	1.081(0.797-1.467)	1.106(0.830-1.474)	1.141(0.873-1.492)	1.191(0.893-1.589)	1.260(0.930-1.707)	1.337(1.005-1.779)	1.391(1.023-1.891)	1.357(0.917-2.006)	1.159(0.805-1.670)	0.786(0.398-1.553)
18.1	1.232(0.680-2.233)	1.087(0.791-1.495)	1.033(0.739-1.444)	1.024(0.787-1.331)	1.037(0.812-1.325)	1.063(0.821-1.378)	1.099(0.861-1.402)	1.143(0.912-1.434)	1.197(0.938-1.527)	1.255(0.970-1.624)	1.305(1.025-1.661)	1.320(1.018-1.710)	1.258(0.902-1.755)	1.078(0.789-1.472)	0.778(0.433-1.398)
20.28	1.155(0.710-1.879)	1.057(0.815-1.371)	1.016(0.773-1.336)	1.008(0.815-1.246)	1.018(0.836-1.241)	1.042(0.845-1.286)	1.076(0.883-1.311)	1.119(0.932-1.344)	1.167(0.958-1.422)	1.216(0.986-1.499)	1.251(1.030-1.521)	1.253(1.016-1.545)	1.192(0.909-1.563)	1.042(0.809-1.343)	0.800(0.495-1.294)
22.4	1.070(0.758-1.511)	1.025(0.852-1.232)	1.002(0.826-1.216)	0.995(0.858-1.155)	1.001(0.871-1.149)	1.016(0.876-1.178)	1.040(0.905-1.195)	1.073(0.943-1.220)	1.110(0.966-1.276)	1.148(0.991-1.331)	1.176(1.025-1.349)	1.179(1.018-1.366)	1.137(0.940-1.376)	1.031(0.862-1.232)	0.852(0.607-1.195)
24.5	1.005(0.831-1.214)	0.999(0.903-1.106)	0.994(0.894-1.105)	0.990(0.912-1.075)	0.990(0.918-1.068)	0.995(0.918-1.079)	1.006(0.933-1.086)	1.024(0.955-1.098)	1.047(0.970-1.129)	1.071(0.988-1.162)	1.092(1.012-1.178)	1.099(1.014-1.192)	1.082(0.974-1.201)	1.027(0.930-1.133)	0.922(0.766-1.111)
26.1	0.989(0.921-1.063)	0.994(0.957-1.034)	0.995(0.956-1.036)	0.994(0.964-1.025)	0.993(0.964-1.022)	0.993(0.963-1.024)	0.996(0.968-1.025)	1.002(0.976-1.029)	1.011(0.982-1.040)	1.021(0.990-1.053)	1.031(1.001-1.061)	1.036(1.004-1.069)	1.032(0.992-1.075)	1.014(0.977-1.054)	0.976(0.908-1.048)
27.4	1.011(0.975-1.047)	1.005(0.986-1.024)	1.003(0.983-1.023)	1.004(0.989-1.019)	1.005(0.991-1.019)	1.005(0.990-1.021)	1.005(0.990-1.019)	1.002(0.989-1.015)	0.998(0.984-1.012)	0.993(0.978-1.008)	0.988(0.973-1.002)	0.984(0.969-0.999)	0.984(0.965-1.004)	0.991(0.973-1.010)	1.009(0.973-1.045)
28.5	1.057(0.912-1.226)	1.025(0.947-1.111)	1.015(0.934-1.103)	1.017(0.955-1.084)	1.023(0.964-1.086)	1.028(0.964-1.095)	1.026(0.967-1.089)	1.017(0.963-1.075)	1.001(0.943-1.062)	0.979(0.918-1.044)	0.957(0.900-1.017)	0.940(0.881-1.003)	0.938(0.863-1.020)	0.961(0.888-1.041)	1.026(0.883-1.193)
29.5	1.122(0.857-1.468)	1.052(0.910-1.217)	1.030(0.885-1.199)	1.033(0.920-1.160)	1.046(0.938-1.165)	1.056(0.940-1.187)	1.056(0.948-1.178)	1.042(0.943-1.151)	1.012(0.908-1.129)	0.973(0.865-1.094)	0.932(0.834-1.042)	0.901(0.800-1.015)	0.894(0.767-1.041)	0.928(0.802-1.073)	1.034(0.785-1.363)
33	1.492(0.671-3.318)	1.190(0.774-1.830)	1.099(0.701-1.723)	1.106(0.786-1.557)	1.154(0.837-1.591)	1.202(0.850-1.699)	1.217(0.882-1.680)	1.181(0.879-1.587)	1.095(0.793-1.513)	0.979(0.691-1.388)	0.862(0.620-1.199)	0.772(0.542-1.100)	0.737(0.467-1.163)	0.792(0.513-1.223)	1.029(0.449-2.358)
Table S1-2 The RR and 95%CI for specific lag effect of relative humidity on SBP over lag0 to lag14 in Shenzhen Futian district, 2009-2020
Relative Humidity (%)	lag=0	lag=1	lag=2	lag=3	lag=4	lag=5	lag=6	lag=7	lag=8	lag=9	lag=10	lag=11	lag=12	lag=13	lag=14
19	1.563(0.449-5.444)	1.033(0.510-2.092)	0.661(0.324-1.349)	0.509(0.290-0.895)	0.510(0.298-0.874)	0.650(0.369-1.145)	0.957(0.567-1.615)	1.430(0.894-2.288)	1.898(1.155-3.120)	2.024(1.190-3.443)	1.673(1.012-2.767)	1.143(0.670-1.950)	0.785(0.394-1.564)	0.782(0.397-1.537)	1.982(0.622-6.317)
57	1.719(0.825-3.583)	1.183(0.784-1.785)	0.892(0.587-1.355)	0.768(0.550-1.073)	0.757(0.550-1.042)	0.832(0.595-1.163)	0.974(0.712-1.332)	1.153(0.863-1.541)	1.314(0.963-1.792)	1.390(0.999-1.934)	1.350(0.987-1.847)	1.232(0.884-1.717)	1.131(0.744-1.720)	1.184(0.789-1.776)	1.712(0.843-3.480)
66	1.780(0.885-3.578)	1.166(0.788-1.726)	0.882(0.592-1.313)	0.773(0.561-1.065)	0.771(0.568-1.047)	0.847(0.614-1.167)	0.980(0.726-1.323)	1.143(0.865-1.510)	1.291(0.957-1.740)	1.373(0.999-1.887)	1.364(1.009-1.844)	1.286(0.936-1.768)	1.211(0.812-1.806)	1.246(0.845-1.837)	1.604(0.816-3.155)
71	1.820(0.916-3.617)	1.143(0.777-1.683)	0.857(0.579-1.269)	0.757(0.552-1.039)	0.764(0.564-1.034)	0.846(0.616-1.161)	0.983(0.731-1.323)	1.150(0.872-1.515)	1.302(0.969-1.750)	1.392(1.016-1.907)	1.394(1.034-1.880)	1.327(0.969-1.816)	1.252(0.845-1.856)	1.265(0.862-1.857)	1.535(0.789-2.984)
74	1.846(0.931-3.663)	1.124(0.764-1.655)	0.836(0.565-1.237)	0.741(0.540-1.017)	0.754(0.557-1.021)	0.842(0.613-1.156)	0.986(0.732-1.327)	1.159(0.879-1.527)	1.318(0.980-1.771)	1.414(1.032-1.937)	1.421(1.054-1.917)	1.355(0.990-1.854)	1.275(0.861-1.887)	1.270(0.866-1.865)	1.490(0.768-2.890)
77	1.861(0.941-3.683)	1.103(0.750-1.623)	0.815(0.552-1.205)	0.725(0.529-0.995)	0.744(0.549-1.007)	0.838(0.610-1.151)	0.988(0.734-1.330)	1.168(0.886-1.539)	1.334(0.992-1.792)	1.436(1.048-1.967)	1.446(1.072-1.951)	1.379(1.009-1.886)	1.292(0.874-1.910)	1.269(0.865-1.862)	1.442(0.745-2.789)
79	1.855(0.945-3.644)	1.089(0.743-1.597)	0.805(0.546-1.185)	0.718(0.525-0.983)	0.740(0.548-0.999)	0.837(0.611-1.146)	0.990(0.737-1.329)	1.172(0.891-1.541)	1.339(0.999-1.795)	1.444(1.057-1.971)	1.455(1.082-1.957)	1.388(1.018-1.892)	1.297(0.882-1.909)	1.264(0.865-1.847)	1.408(0.733-2.704)
82	1.808(0.949-3.448)	1.070(0.742-1.544)	0.798(0.551-1.156)	0.718(0.532-0.970)	0.743(0.557-0.991)	0.841(0.622-1.136)	0.992(0.748-1.315)	1.170(0.900-1.520)	1.333(1.007-1.764)	1.434(1.064-1.933)	1.447(1.089-1.922)	1.382(1.028-1.859)	1.291(0.892-1.868)	1.247(0.867-1.793)	1.353(0.725-2.525)
85	1.713(0.953-3.080)	1.054(0.755-1.472)	0.806(0.575-1.130)	0.734(0.558-0.965)	0.759(0.584-0.987)	0.853(0.648-1.122)	0.994(0.769-1.285)	1.157(0.911-1.469)	1.304(1.011-1.683)	1.396(1.064-1.831)	1.408(1.087-1.823)	1.350(1.031-1.768)	1.266(0.905-1.771)	1.219(0.875-1.696)	1.296(0.735-2.284)
89	1.536(0.961-2.455)	1.036(0.793-1.354)	0.836(0.638-1.095)	0.777(0.624-0.966)	0.800(0.648-0.987)	0.879(0.706-1.095)	0.996(0.811-1.223)	1.126(0.930-1.362)	1.240(1.011-1.521)	1.310(1.054-1.627)	1.319(1.073-1.622)	1.276(1.029-1.582)	1.210(0.925-1.582)	1.169(0.897-1.522)	1.215(0.773-1.912)
100	1.000(1.000-1.000)	1.000(1.000-1.000)	1.000(1.000-1.000)	1.000(1.000-1.000)	1.000(1.000-1.000)	1.000(1.000-1.000)	1.000(1.000-1.000)	1.000(1.000-1.000)	1.000(1.000-1.000)	1.000(1.000-1.000)	1.000(1.000-1.000)	1.000(1.000-1.000)	1.000(1.000-1.000)	1.000(1.000-1.000)	1.000(1.000-1.000)
Table S1-3 The RR and 95%CI for specific lag effect of wind speed on SBP over lag0 to lag14 in Shenzhen Futian district, 2009-2020
Wind speed (0.1 m/s)	lag=0	lag=1	lag=2	lag=3	lag=4	lag=5	lag=6	lag=7	lag=8	lag=9	lag=10	lag=11	lag=12	lag=13	lag=14
3	1.402(0.746-2.635)	0.780(0.504-1.208)	0.753(0.492-1.152)	0.907(0.636-1.295)	1.111(0.783-1.575)	1.243(0.866-1.785)	1.235(0.876-1.740)	1.117(0.806-1.548)	0.973(0.688-1.377)	0.872(0.603-1.262)	0.845(0.591-1.210)	0.899(0.625-1.293)	1.000(0.653-1.533)	1.024(0.662-1.584)	0.763(0.395-1.472)
12	1.023(0.894-1.170)	0.955(0.872-1.046)	0.971(0.888-1.061)	1.013(0.941-1.091)	1.050(0.976-1.129)	1.062(0.985-1.145)	1.048(0.976-1.125)	1.017(0.950-1.089)	0.984(0.916-1.058)	0.963(0.892-1.040)	0.961(0.892-1.035)	0.979(0.908-1.055)	1.004(0.918-1.097)	1.004(0.917-1.099)	0.927(0.805-1.066)
14	0.991(0.921-1.066)	0.981(0.934-1.030)	0.998(0.951-1.047)	1.020(0.980-1.062)	1.034(0.995-1.075)	1.035(0.994-1.078)	1.023(0.985-1.063)	1.006(0.970-1.043)	0.989(0.951-1.027)	0.979(0.940-1.019)	0.980(0.942-1.019)	0.990(0.952-1.031)	1.003(0.957-1.052)	1.001(0.954-1.051)	0.957(0.887-1.032)
16	0.983(0.951-1.017)	0.996(0.974-1.019)	1.008(0.986-1.031)	1.016(0.997-1.035)	1.018(1.000-1.036)	1.014(0.996-1.033)	1.007(0.990-1.025)	1.000(0.983-1.016)	0.994(0.977-1.011)	0.991(0.973-1.009)	0.993(0.976-1.010)	0.998(0.980-1.016)	1.002(0.981-1.024)	1.000(0.979-1.022)	0.982(0.949-1.015)
17	0.989(0.972-1.006)	0.999(0.988-1.011)	1.006(0.995-1.018)	1.009(1.000-1.019)	1.009(1.000-1.018)	1.006(0.997-1.016)	1.003(0.994-1.012)	0.999(0.991-1.008)	0.997(0.988-1.006)	0.996(0.987-1.005)	0.997(0.988-1.006)	0.999(0.990-1.009)	1.001(0.990-1.012)	1.000(0.989-1.011)	0.992(0.975-1.009)
19	1.016(0.997-1.036)	0.999(0.986-1.012)	0.991(0.978-1.003)	0.989(0.979-1.000)	0.991(0.981-1.001)	0.995(0.984-1.006)	0.999(0.989-1.009)	1.002(0.993-1.012)	1.004(0.994-1.014)	1.003(0.993-1.014)	1.002(0.992-1.012)	1.000(0.990-1.010)	0.999(0.986-1.011)	1.000(0.988-1.013)	1.007(0.989-1.026)
21	1.059(0.995-1.126)	0.992(0.952-1.035)	0.967(0.928-1.008)	0.965(0.932-0.999)	0.974(0.942-1.008)	0.988(0.954-1.024)	1.001(0.969-1.034)	1.009(0.978-1.041)	1.012(0.979-1.045)	1.009(0.975-1.044)	1.003(0.971-1.037)	0.998(0.964-1.032)	0.996(0.956-1.037)	1.002(0.961-1.044)	1.020(0.960-1.084)
23	1.109(0.997-1.232)	0.986(0.917-1.059)	0.943(0.878-1.012)	0.941(0.887-0.999)	0.960(0.906-1.018)	0.985(0.928-1.046)	1.006(0.951-1.064)	1.019(0.966-1.074)	1.021(0.965-1.079)	1.014(0.956-1.076)	1.004(0.948-1.062)	0.995(0.938-1.054)	0.993(0.926-1.064)	1.004(0.936-1.077)	1.033(0.931-1.146)
26	1.181(1.008-1.384)	0.983(0.883-1.094)	0.917(0.825-1.019)	0.916(0.838-1.001)	0.945(0.866-1.031)	0.983(0.900-1.075)	1.016(0.935-1.105)	1.035(0.956-1.120)	1.036(0.953-1.126)	1.024(0.938-1.118)	1.006(0.924-1.095)	0.991(0.908-1.081)	0.988(0.890-1.097)	1.008(0.907-1.120)	1.059(0.905-1.238)
31	1.286(1.038-1.593)	0.997(0.866-1.148)	0.902(0.785-1.038)	0.897(0.798-1.009)	0.936(0.835-1.049)	0.990(0.880-1.113)	1.038(0.929-1.159)	1.065(0.960-1.182)	1.067(0.956-1.191)	1.047(0.932-1.175)	1.015(0.907-1.135)	0.987(0.880-1.108)	0.981(0.854-1.127)	1.016(0.884-1.168)	1.120(0.905-1.385)
67	1.494(0.489-4.567)	1.775(0.837-3.765)	1.643(0.779-3.467)	1.433(0.764-2.686)	1.302(0.706-2.402)	1.276(0.680-2.397)	1.330(0.737-2.402)	1.413(0.815-2.451)	1.454(0.816-2.589)	1.390(0.755-2.562)	1.225(0.677-2.218)	1.037(0.563-1.911)	0.942(0.451-1.964)	1.122(0.536-2.352)	2.397(0.840-6.838)
Table S1-4 The RR and 95%CI for specific lag effect of mean air pressure on SBP over lag0 to lag14 in Shenzhen Futian district, 2009-2020
Mean air pressure (hpa)	lag=0	lag=1	lag=2	lag=3	lag=4	lag=5	lag=6	lag=7	lag=8	lag=9	lag=10	lag=11	lag=12	lag=13	lag=14
983.1	3.980(0.529-29.952)	1.646(0.593-4.569)	1.159(0.386-3.478)	1.028(0.455-2.325)	0.969(0.454-2.069)	0.903(0.396-2.059)	0.830(0.389-1.773)	0.785(0.396-1.554)	0.801(0.376-1.710)	0.915(0.405-2.067)	1.152(0.549-2.416)	1.461(0.648-3.295)	1.534(0.505-4.656)	0.958(0.348-2.638)	0.216(0.028-1.681)
997.1	3.541(0.713-17.578)	1.498(0.700-3.208)	1.156(0.501-2.670)	1.136(0.615-2.098)	1.153(0.657-2.022)	1.103(0.596-2.041)	0.990(0.563-1.740)	0.875(0.530-1.445)	0.818(0.468-1.430)	0.857(0.468-1.569)	1.023(0.593-1.766)	1.312(0.716-2.404)	1.528(0.659-3.540)	1.188(0.559-2.525)	0.382(0.080-1.813)
999.72	3.572(0.725-17.613)	1.455(0.684-3.096)	1.133(0.494-2.597)	1.140(0.621-2.095)	1.181(0.677-2.061)	1.138(0.618-2.095)	1.013(0.579-1.772)	0.878(0.534-1.444)	0.801(0.460-1.393)	0.822(0.452-1.497)	0.974(0.567-1.671)	1.258(0.691-2.292)	1.502(0.653-3.454)	1.207(0.572-2.550)	0.398(0.085-1.867)
1001.4	3.623(0.733-17.913)	1.423(0.669-3.030)	1.112(0.485-2.549)	1.139(0.620-2.091)	1.197(0.686-2.089)	1.159(0.629-2.134)	1.025(0.585-1.794)	0.875(0.532-1.440)	0.785(0.451-1.365)	0.794(0.437-1.446)	0.936(0.545-1.606)	1.218(0.670-2.216)	1.479(0.644-3.398)	1.212(0.574-2.559)	0.402(0.086-1.882)
1003.2	3.705(0.741-18.509)	1.386(0.648-2.963)	1.084(0.471-2.494)	1.132(0.615-2.085)	1.211(0.692-2.119)	1.180(0.639-2.180)	1.036(0.590-1.819)	0.869(0.527-1.434)	0.763(0.437-1.331)	0.760(0.417-1.387)	0.891(0.519-1.532)	1.170(0.642-2.132)	1.449(0.629-3.336)	1.210(0.572-2.562)	0.400(0.085-1.879)
1005.4	3.812(0.750-19.372)	1.338(0.621-2.884)	1.047(0.452-2.425)	1.120(0.605-2.073)	1.225(0.696-2.154)	1.202(0.647-2.234)	1.045(0.592-1.847)	0.859(0.518-1.424)	0.735(0.419-1.288)	0.718(0.392-1.315)	0.836(0.485-1.442)	1.109(0.607-2.027)	1.406(0.608-3.252)	1.199(0.564-2.551)	0.392(0.083-1.858)
1007.5	3.860(0.755-19.742)	1.292(0.597-2.796)	1.013(0.437-2.351)	1.105(0.596-2.050)	1.231(0.699-2.169)	1.217(0.653-2.266)	1.051(0.593-1.863)	0.849(0.510-1.412)	0.712(0.405-1.250)	0.683(0.373-1.254)	0.791(0.458-1.366)	1.056(0.578-1.930)	1.362(0.589-3.149)	1.183(0.555-2.519)	0.387(0.082-1.829)
1009.4	3.805(0.758-19.089)	1.253(0.584-2.691)	0.988(0.430-2.269)	1.092(0.593-2.010)	1.230(0.703-2.154)	1.223(0.661-2.261)	1.054(0.598-1.857)	0.844(0.510-1.397)	0.699(0.401-1.220)	0.664(0.364-1.208)	0.762(0.444-1.307)	1.017(0.561-1.844)	1.322(0.578-3.020)	1.166(0.553-2.459)	0.388(0.084-1.795)
1011.2	3.643(0.764-17.379)	1.220(0.581-2.559)	0.971(0.434-2.172)	1.081(0.598-1.951)	1.224(0.711-2.105)	1.221(0.672-2.215)	1.055(0.609-1.826)	0.844(0.518-1.376)	0.696(0.406-1.194)	0.656(0.367-1.173)	0.747(0.443-1.260)	0.990(0.557-1.760)	1.285(0.578-2.858)	1.150(0.558-2.368)	0.398(0.091-1.751)
1013.8	3.267(0.778-13.722)	1.176(0.595-2.326)	0.957(0.457-2.004)	1.065(0.619-1.833)	1.204(0.731-1.983)	1.206(0.697-2.086)	1.052(0.635-1.744)	0.852(0.543-1.336)	0.707(0.430-1.161)	0.664(0.390-1.132)	0.745(0.461-1.204)	0.966(0.570-1.637)	1.235(0.594-2.571)	1.126(0.580-2.186)	0.428(0.110-1.666)
1027.3	1.071(0.985-1.165)	1.007(0.968-1.049)	0.996(0.953-1.040)	1.003(0.971-1.035)	1.011(0.982-1.041)	1.011(0.979-1.045)	1.003(0.974-1.033)	0.990(0.964-1.017)	0.979(0.950-1.007)	0.974(0.944-1.005)	0.980(0.953-1.008)	0.995(0.965-1.026)	1.010(0.968-1.055)	1.006(0.968-1.046)	0.951(0.879-1.030)
Table S1-5 The RR and 95%CI for specific lag effect of visibility on SBP over lag0 to lag14 in Shenzhen Futian district, 2009-2020
Visibility (km)	lag=0	lag=1	lag=2	lag=3	lag=4	lag=5	lag=6	lag=7	lag=8	lag=9	lag=10	lag=11	lag=12	lag=13	lag=14
1.8	0.760(0.446-1.294)	1.127(0.832-1.527)	1.211(0.896-1.638)	1.135(0.883-1.459)	1.042(0.816-1.331)	0.992(0.768-1.281)	0.994(0.782-1.265)	1.035(0.826-1.297)	1.084(0.853-1.378)	1.108(0.860-1.428)	1.083(0.848-1.383)	1.019(0.788-1.317)	0.965(0.706-1.318)	1.016(0.749-1.379)	1.406(0.847-2.332)
7.8	0.937(0.724-1.213)	1.024(0.886-1.183)	1.031(0.891-1.193)	1.013(0.901-1.139)	1.002(0.894-1.123)	1.012(0.897-1.141)	1.041(0.930-1.165)	1.080(0.972-1.200)	1.114(0.995-1.247)	1.126(0.999-1.269)	1.106(0.987-1.239)	1.058(0.938-1.193)	1.002(0.862-1.165)	0.977(0.843-1.132)	1.044(0.812-1.342)
10.1	0.994(0.799-1.236)	0.995(0.877-1.129)	0.985(0.868-1.119)	0.982(0.886-1.087)	0.992(0.898-1.095)	1.016(0.915-1.129)	1.051(0.952-1.160)	1.087(0.991-1.192)	1.114(1.010-1.230)	1.122(1.011-1.246)	1.105(1.001-1.220)	1.065(0.960-1.181)	1.013(0.889-1.153)	0.969(0.852-1.102)	0.962(0.775-1.195)
12.5	1.034(0.848-1.260)	0.975(0.866-1.098)	0.956(0.849-1.076)	0.962(0.875-1.059)	0.986(0.898-1.083)	1.019(0.923-1.125)	1.053(0.960-1.157)	1.084(0.993-1.182)	1.103(1.005-1.210)	1.107(1.003-1.221)	1.093(0.996-1.200)	1.063(0.965-1.171)	1.019(0.904-1.149)	0.967(0.858-1.090)	0.914(0.750-1.114)
14.9	1.045(0.888-1.229)	0.967(0.877-1.067)	0.948(0.860-1.044)	0.959(0.886-1.038)	0.986(0.912-1.066)	1.017(0.937-1.104)	1.045(0.967-1.130)	1.066(0.991-1.146)	1.077(0.997-1.163)	1.078(0.994-1.169)	1.069(0.990-1.155)	1.050(0.969-1.138)	1.020(0.924-1.125)	0.973(0.882-1.075)	0.906(0.771-1.065)
17.8	1.028(0.942-1.122)	0.973(0.923-1.026)	0.962(0.913-1.014)	0.973(0.932-1.016)	0.992(0.951-1.034)	1.011(0.967-1.056)	1.025(0.983-1.069)	1.033(0.994-1.074)	1.036(0.994-1.080)	1.035(0.991-1.081)	1.032(0.990-1.076)	1.026(0.982-1.071)	1.013(0.961-1.068)	0.988(0.937-1.042)	0.939(0.860-1.025)
20.8	1.001(0.997-1.006)	0.998(0.995-1.001)	0.997(0.994-1.000)	0.998(0.996-1.001)	1.000(0.997-1.002)	1.001(0.998-1.003)	1.001(0.999-1.004)	1.002(1.000-1.004)	1.002(0.999-1.004)	1.001(0.999-1.004)	1.001(0.999-1.004)	1.001(0.999-1.004)	1.001(0.998-1.004)	1.000(0.997-1.002)	0.996(0.991-1.001)
23.5	0.991(0.941-1.042)	1.035(1.006-1.066)	1.038(1.008-1.068)	1.021(0.997-1.046)	1.003(0.980-1.026)	0.990(0.967-1.014)	0.985(0.964-1.008)	0.987(0.967-1.008)	0.992(0.970-1.014)	0.995(0.972-1.019)	0.995(0.973-1.017)	0.990(0.967-1.014)	0.988(0.959-1.017)	0.998(0.969-1.027)	1.042(0.990-1.096)
26.5	1.005(0.896-1.127)	1.095(1.023-1.173)	1.086(1.014-1.164)	1.041(0.983-1.102)	0.999(0.946-1.056)	0.978(0.924-1.035)	0.978(0.927-1.031)	0.993(0.945-1.044)	1.013(0.961-1.067)	1.024(0.969-1.082)	1.018(0.965-1.074)	0.996(0.942-1.054)	0.972(0.907-1.042)	0.977(0.912-1.046)	1.067(0.953-1.194)
29.4	1.043(0.837-1.300)	1.170(1.018-1.345)	1.137(0.989-1.306)	1.054(0.938-1.185)	0.990(0.884-1.108)	0.965(0.859-1.084)	0.979(0.877-1.092)	1.018(0.919-1.128)	1.062(0.953-1.183)	1.085(0.967-1.216)	1.069(0.956-1.194)	1.017(0.906-1.141)	0.957(0.832-1.099)	0.941(0.819-1.081)	1.066(0.861-1.320)
39.3	1.309(0.560-3.061)	1.549(0.886-2.709)	1.335(0.769-2.315)	1.076(0.676-1.712)	0.934(0.592-1.471)	0.921(0.576-1.473)	1.021(0.654-1.592)	1.204(0.792-1.830)	1.403(0.903-2.179)	1.503(0.944-2.394)	1.412(0.898-2.222)	1.164(0.730-1.855)	0.902(0.519-1.568)	0.773(0.443-1.348)	0.964(0.425-2.187)
Table S1-6 The RR and 95%CI for specific lag effect of average total cloud cover on SBP over lag0 to lag14 in Shenzhen Futian district, 2009-2020
Average total cloud cover (%)	lag=0	lag=1	lag=2	lag=3	lag=4	lag=5	lag=6	lag=7	lag=8	lag=9	lag=10	lag=11	lag=12	lag=13	lag=14
0	0.923(0.559-1.524)	1.265(0.943-1.698)	1.319(0.981-1.773)	1.211(0.956-1.536)	1.079(0.861-1.354)	0.984(0.776-1.248)	0.938(0.751-1.171)	0.932(0.758-1.144)	0.948(0.761-1.182)	0.969(0.766-1.227)	0.979(0.781-1.228)	0.977(0.770-1.240)	0.986(0.733-1.325)	1.065(0.796-1.425)	1.362(0.841-2.206)
28	0.913(0.705-1.181)	1.177(1.004-1.380)	1.224(1.043-1.436)	1.148(1.007-1.308)	1.046(0.923-1.185)	0.969(0.850-1.104)	0.930(0.822-1.052)	0.926(0.824-1.041)	0.947(0.836-1.072)	0.976(0.856-1.113)	0.997(0.878-1.131)	0.997(0.874-1.137)	0.977(0.831-1.148)	0.956(0.813-1.124)	0.974(0.753-1.260)
43	0.925(0.758-1.128)	1.119(0.988-1.267)	1.155(1.019-1.308)	1.102(0.995-1.221)	1.028(0.932-1.134)	0.970(0.876-1.074)	0.940(0.854-1.035)	0.938(0.856-1.028)	0.956(0.867-1.054)	0.982(0.886-1.089)	1.002(0.907-1.107)	1.003(0.905-1.112)	0.979(0.863-1.110)	0.935(0.823-1.063)	0.892(0.730-1.090)
55	0.950(0.833-1.084)	1.063(0.979-1.154)	1.084(0.999-1.177)	1.056(0.988-1.130)	1.015(0.951-1.082)	0.980(0.917-1.048)	0.962(0.903-1.025)	0.961(0.905-1.020)	0.972(0.912-1.036)	0.989(0.924-1.058)	1.003(0.940-1.070)	1.004(0.939-1.074)	0.987(0.909-1.071)	0.950(0.874-1.034)	0.902(0.791-1.029)
63	0.978(0.926-1.033)	1.021(0.987-1.057)	1.030(0.995-1.066)	1.021(0.992-1.050)	1.005(0.979-1.033)	0.992(0.965-1.020)	0.985(0.960-1.011)	0.984(0.960-1.009)	0.989(0.963-1.015)	0.995(0.968-1.024)	1.001(0.974-1.029)	1.002(0.974-1.031)	0.995(0.962-1.030)	0.979(0.946-1.014)	0.955(0.904-1.009)
70	1.010(0.988-1.031)	0.994(0.981-1.007)	0.991(0.978-1.004)	0.993(0.982-1.004)	0.998(0.988-1.008)	1.002(0.992-1.013)	1.005(0.995-1.015)	1.006(0.996-1.015)	1.004(0.994-1.015)	1.002(0.991-1.013)	1.000(0.989-1.010)	0.999(0.988-1.010)	1.001(0.988-1.014)	1.007(0.994-1.021)	1.017(0.996-1.039)
76	1.041(0.964-1.124)	0.991(0.944-1.040)	0.976(0.930-1.024)	0.980(0.942-1.019)	0.992(0.955-1.030)	1.005(0.967-1.046)	1.015(0.978-1.054)	1.019(0.984-1.055)	1.016(0.979-1.055)	1.009(0.970-1.049)	1.001(0.963-1.039)	0.996(0.958-1.036)	1.000(0.953-1.049)	1.018(0.969-1.069)	1.057(0.980-1.141)
80	1.064(0.956-1.184)	1.005(0.939-1.074)	0.981(0.918-1.048)	0.979(0.927-1.034)	0.989(0.938-1.042)	1.002(0.949-1.059)	1.015(0.963-1.069)	1.022(0.973-1.073)	1.021(0.969-1.076)	1.014(0.960-1.071)	1.003(0.952-1.057)	0.994(0.941-1.049)	0.993(0.929-1.062)	1.012(0.946-1.084)	1.065(0.958-1.184)
84	1.088(0.947-1.249)	1.033(0.948-1.126)	1.000(0.919-1.089)	0.986(0.918-1.058)	0.985(0.920-1.055)	0.995(0.926-1.068)	1.008(0.942-1.078)	1.019(0.956-1.086)	1.024(0.958-1.095)	1.020(0.950-1.094)	1.007(0.942-1.077)	0.991(0.925-1.063)	0.982(0.902-1.070)	0.995(0.912-1.085)	1.053(0.918-1.208)
95	1.160(0.877-1.534)	1.178(0.994-1.395)	1.111(0.938-1.315)	1.033(0.898-1.188)	0.978(0.854-1.121)	0.957(0.830-1.104)	0.966(0.844-1.105)	0.993(0.875-1.125)	1.022(0.896-1.166)	1.037(0.903-1.191)	1.025(0.898-1.170)	0.986(0.858-1.132)	0.935(0.789-1.108)	0.906(0.764-1.075)	0.953(0.717-1.267)
100	1.195(0.827-1.726)	1.267(1.015-1.581)	1.181(0.946-1.473)	1.062(0.884-1.276)	0.976(0.816-1.166)	0.937(0.778-1.129)	0.942(0.790-1.122)	0.976(0.828-1.150)	1.019(0.858-1.211)	1.046(0.873-1.253)	1.035(0.870-1.231)	0.983(0.820-1.179)	0.910(0.729-1.138)	0.859(0.687-1.075)	0.895(0.614-1.305)
Table S1-7 The RR and 95%CI for specific lag effect of sunshine duration on SBP over lag0 to lag14 in Shenzhen Futian district, 2009-2020
Sunshine duration (h)	lag=0	lag=1	lag=2	lag=3	lag=4	lag=5	lag=6	lag=7	lag=8	lag=9	lag=10	lag=11	lag=12	lag=13	lag=14
0	0.733(0.371-1.451)	1.610(1.006-2.577)	1.899(1.194-3.020)	1.646(1.118-2.422)	1.293(0.888-1.883)	1.042(0.706-1.539)	0.911(0.630-1.318)	0.869(0.613-1.231)	0.880(0.611-1.269)	0.910(0.620-1.336)	0.925(0.640-1.337)	0.913(0.627-1.329)	0.898(0.573-1.407)	0.957(0.606-1.510)	1.299(0.654-2.578)
0.1	0.733(0.371-1.451)	1.610(1.006-2.577)	1.899(1.194-3.020)	1.646(1.118-2.422)	1.293(0.888-1.883)	1.042(0.706-1.539)	0.911(0.630-1.318)	0.869(0.613-1.231)	0.880(0.611-1.269)	0.910(0.620-1.336)	0.925(0.640-1.337)	0.913(0.627-1.329)	0.898(0.573-1.407)	0.957(0.606-1.510)	1.299(0.654-2.578)
0.7	0.712(0.376-1.351)	1.590(1.024-2.468)	1.883(1.220-2.907)	1.631(1.137-2.339)	1.278(0.900-1.814)	1.030(0.716-1.481)	0.903(0.640-1.274)	0.868(0.627-1.200)	0.889(0.632-1.250)	0.932(0.652-1.333)	0.960(0.682-1.353)	0.955(0.673-1.355)	0.936(0.615-1.424)	0.975(0.637-1.492)	1.258(0.661-2.394)
2.2	0.681(0.378-1.226)	1.560(1.044-2.331)	1.860(1.250-2.766)	1.605(1.156-2.228)	1.252(0.911-1.720)	1.007(0.724-1.402)	0.889(0.650-1.216)	0.867(0.646-1.165)	0.909(0.667-1.238)	0.977(0.706-1.351)	1.030(0.755-1.404)	1.037(0.755-1.424)	1.008(0.688-1.478)	1.010(0.686-1.487)	1.195(0.661-2.162)
3.9	0.687(0.384-1.230)	1.575(1.060-2.341)	1.865(1.260-2.760)	1.596(1.154-2.208)	1.240(0.906-1.697)	0.999(0.721-1.385)	0.888(0.652-1.210)	0.876(0.655-1.172)	0.929(0.685-1.260)	1.010(0.734-1.391)	1.073(0.791-1.456)	1.082(0.793-1.478)	1.046(0.717-1.525)	1.034(0.706-1.514)	1.202(0.666-2.168)
5.6	0.734(0.404-1.335)	1.612(1.072-2.424)	1.866(1.246-2.796)	1.588(1.136-2.219)	1.238(0.895-1.712)	1.006(0.719-1.409)	0.902(0.656-1.241)	0.894(0.662-1.207)	0.948(0.692-1.299)	1.024(0.737-1.424)	1.077(0.786-1.475)	1.075(0.780-1.482)	1.036(0.703-1.527)	1.039(0.701-1.541)	1.267(0.689-2.330)
7	0.790(0.433-1.440)	1.608(1.066-2.426)	1.816(1.208-2.728)	1.550(1.105-2.175)	1.228(0.884-1.705)	1.015(0.722-1.426)	0.920(0.666-1.269)	0.913(0.674-1.237)	0.962(0.699-1.322)	1.026(0.735-1.432)	1.063(0.773-1.462)	1.051(0.760-1.453)	1.013(0.685-1.498)	1.035(0.695-1.542)	1.315(0.712-2.429)
8.2	0.839(0.478-1.474)	1.548(1.052-2.279)	1.708(1.165-2.504)	1.479(1.076-2.035)	1.204(0.883-1.640)	1.019(0.740-1.404)	0.936(0.691-1.268)	0.930(0.698-1.240)	0.971(0.719-1.312)	1.023(0.747-1.401)	1.048(0.776-1.415)	1.031(0.759-1.399)	0.998(0.690-1.441)	1.029(0.707-1.498)	1.316(0.740-2.342)
9.1	0.873(0.530-1.438)	1.466(1.041-2.066)	1.588(1.131-2.230)	1.402(1.056-1.860)	1.175(0.892-1.546)	1.019(0.767-1.354)	0.948(0.724-1.242)	0.943(0.731-1.217)	0.978(0.749-1.277)	1.019(0.771-1.348)	1.037(0.794-1.355)	1.020(0.777-1.339)	0.992(0.715-1.375)	1.024(0.734-1.429)	1.284(0.771-2.140)
10	0.904(0.601-1.360)	1.364(1.030-1.806)	1.451(1.099-1.915)	1.311(1.040-1.653)	1.138(0.909-1.426)	1.017(0.806-1.283)	0.960(0.770-1.198)	0.956(0.776-1.179)	0.984(0.790-1.224)	1.016(0.808-1.277)	1.028(0.826-1.280)	1.013(0.810-1.265)	0.990(0.758-1.293)	1.019(0.775-1.339)	1.231(0.811-1.870)
12.5	0.984(0.915-1.058)	1.056(1.005-1.110)	1.067(1.016-1.121)	1.048(1.006-1.092)	1.023(0.983-1.065)	1.003(0.962-1.046)	0.993(0.955-1.033)	0.993(0.956-1.030)	0.997(0.959-1.037)	1.003(0.963-1.044)	1.004(0.966-1.044)	1.002(0.963-1.042)	0.998(0.951-1.046)	1.003(0.956-1.053)	1.038(0.964-1.118)
Table S1-8 The RR and 95%CI for specific lag effect of daily evaporation on SBP over lag0 to lag14 in Shenzhen Futian district, 2009-2020
Daily evaporation (mm)	lag=0	lag=1	lag=2	lag=3	lag=4	lag=5	lag=6	lag=7	lag=8	lag=9	lag=10	lag=11	lag=12	lag=13	lag=14
0	1.000(1.000-1.000)	1.000(1.000-1.000)	1.000(1.000-1.000)	1.000(1.000-1.000)	1.000(1.000-1.000)	1.000(1.000-1.000)	1.000(1.000-1.000)	1.000(1.000-1.000)	1.000(1.000-1.000)	1.000(1.000-1.000)	1.000(1.000-1.000)	1.000(1.000-1.000)	1.000(1.000-1.000)	1.000(1.000-1.000)	1.000(1.000-1.000)
1.3	1.015(0.724-1.422)	1.019(0.820-1.264)	1.072(0.866-1.328)	1.128(0.944-1.349)	1.155(0.971-1.374)	1.140(0.953-1.365)	1.090(0.920-1.291)	1.021(0.872-1.196)	0.954(0.810-1.124)	0.903(0.761-1.073)	0.878(0.744-1.036)	0.878(0.740-1.043)	0.896(0.728-1.104)	0.908(0.738-1.117)	0.868(0.632-1.191)
1.9	1.002(0.638-1.575)	1.022(0.765-1.364)	1.105(0.831-1.469)	1.186(0.935-1.506)	1.223(0.970-1.542)	1.196(0.941-1.521)	1.120(0.893-1.404)	1.022(0.828-1.261)	0.931(0.748-1.158)	0.867(0.689-1.090)	0.838(0.672-1.046)	0.844(0.671-1.062)	0.871(0.659-1.150)	0.881(0.668-1.162)	0.811(0.532-1.236)
2.4	0.976(0.584-1.631)	1.020(0.735-1.416)	1.130(0.818-1.561)	1.231(0.940-1.613)	1.271(0.978-1.653)	1.232(0.939-1.616)	1.133(0.877-1.463)	1.014(0.799-1.286)	0.909(0.710-1.165)	0.841(0.648-1.090)	0.816(0.635-1.048)	0.830(0.640-1.077)	0.865(0.631-1.186)	0.870(0.636-1.190)	0.765(0.475-1.232)
2.8	0.944(0.552-1.616)	1.015(0.721-1.430)	1.149(0.819-1.610)	1.264(0.953-1.676)	1.303(0.991-1.713)	1.250(0.942-1.658)	1.133(0.869-1.479)	1.001(0.781-1.282)	0.890(0.688-1.153)	0.823(0.628-1.080)	0.805(0.620-1.046)	0.831(0.633-1.090)	0.873(0.628-1.214)	0.870(0.628-1.206)	0.729(0.443-1.197)
3.2	0.906(0.525-1.565)	1.008(0.713-1.425)	1.165(0.827-1.640)	1.293(0.972-1.719)	1.328(1.008-1.750)	1.260(0.948-1.676)	1.127(0.862-1.474)	0.984(0.766-1.264)	0.872(0.671-1.132)	0.809(0.615-1.065)	0.801(0.615-1.044)	0.839(0.637-1.105)	0.891(0.637-1.244)	0.877(0.631-1.219)	0.694(0.420-1.147)
3.6	0.868(0.501-1.505)	0.999(0.706-1.413)	1.178(0.837-1.660)	1.317(0.990-1.752)	1.348(1.024-1.776)	1.266(0.953-1.682)	1.118(0.856-1.461)	0.967(0.753-1.241)	0.854(0.657-1.109)	0.797(0.606-1.049)	0.801(0.614-1.043)	0.853(0.647-1.124)	0.914(0.653-1.278)	0.888(0.638-1.234)	0.663(0.401-1.095)
4.1	0.830(0.477-1.446)	0.986(0.696-1.398)	1.190(0.843-1.679)	1.341(1.007-1.786)	1.369(1.039-1.804)	1.271(0.956-1.690)	1.108(0.847-1.448)	0.948(0.738-1.218)	0.835(0.643-1.086)	0.786(0.596-1.036)	0.802(0.615-1.047)	0.871(0.659-1.151)	0.944(0.673-1.325)	0.903(0.648-1.258)	0.629(0.380-1.042)
4.7	0.802(0.454-1.416)	0.972(0.680-1.389)	1.194(0.839-1.699)	1.361(1.016-1.822)	1.389(1.049-1.839)	1.279(0.957-1.709)	1.102(0.839-1.447)	0.934(0.724-1.205)	0.820(0.627-1.071)	0.776(0.586-1.029)	0.805(0.613-1.056)	0.891(0.670-1.185)	0.977(0.691-1.383)	0.920(0.656-1.292)	0.597(0.357-1.000)
5.4	0.791(0.438-1.427)	0.955(0.659-1.384)	1.188(0.823-1.714)	1.370(1.012-1.854)	1.406(1.051-1.880)	1.292(0.957-1.743)	1.104(0.833-1.463)	0.927(0.713-1.206)	0.810(0.615-1.069)	0.770(0.575-1.031)	0.809(0.610-1.071)	0.911(0.678-1.224)	1.011(0.704-1.450)	0.940(0.660-1.336)	0.570(0.334-0.973)
12	1.644(0.295-9.172)	0.816(0.281-2.366)	0.813(0.272-2.424)	1.051(0.440-2.510)	1.351(0.593-3.078)	1.517(0.642-3.587)	1.450(0.655-3.212)	1.234(0.607-2.510)	1.017(0.486-2.127)	0.886(0.404-1.946)	0.871(0.411-1.844)	0.968(0.437-2.141)	1.112(0.404-3.062)	1.069(0.392-2.918)	0.593(0.107-3.284)
Table S1-9 The RR and 95%CI for specific lag effect of daily average solar radiation on SBP over lag0 to lag14 in Shenzhen Futian district, 2009-2020
Daily average solar radiation (W/m2)	lag=0	lag=1	lag=2	lag=3	lag=4	lag=5	lag=6	lag=7	lag=8	lag=9	lag=10	lag=11	lag=12	lag=13	lag=14
15	1.633(0.879-3.033)	1.484(0.992-2.219)	1.403(0.940-2.095)	1.310(0.935-1.837)	1.188(0.859-1.643)	1.056(0.758-1.469)	0.942(0.691-1.286)	0.873(0.652-1.168)	0.862(0.634-1.172)	0.922(0.667-1.275)	1.059(0.774-1.449)	1.255(0.908-1.733)	1.409(0.957-2.073)	1.309(0.887-1.929)	0.824(0.452-1.502)
56.5	1.349(0.822-2.212)	1.399(1.020-1.917)	1.393(1.018-1.905)	1.321(1.017-1.715)	1.205(0.939-1.546)	1.080(0.837-1.393)	0.977(0.769-1.240)	0.915(0.732-1.144)	0.906(0.715-1.148)	0.956(0.744-1.229)	1.064(0.836-1.356)	1.208(0.940-1.552)	1.311(0.969-1.773)	1.230(0.909-1.666)	0.868(0.542-1.388)
82.75	1.233(0.772-1.969)	1.361(1.012-1.831)	1.391(1.037-1.866)	1.331(1.043-1.697)	1.216(0.964-1.534)	1.092(0.861-1.384)	0.990(0.793-1.236)	0.930(0.755-1.145)	0.920(0.738-1.148)	0.966(0.764-1.221)	1.062(0.847-1.332)	1.186(0.939-1.500)	1.271(0.957-1.689)	1.198(0.901-1.593)	0.879(0.566-1.367)
100.25	1.190(0.744-1.902)	1.348(1.001-1.814)	1.394(1.039-1.871)	1.339(1.050-1.709)	1.224(0.971-1.545)	1.097(0.865-1.391)	0.992(0.794-1.240)	0.930(0.754-1.146)	0.918(0.736-1.147)	0.962(0.760-1.217)	1.056(0.842-1.326)	1.178(0.931-1.490)	1.260(0.948-1.676)	1.188(0.892-1.581)	0.875(0.562-1.361)
118.25	1.176(0.726-1.905)	1.345(0.990-1.826)	1.402(1.035-1.898)	1.351(1.050-1.737)	1.233(0.970-1.567)	1.099(0.860-1.405)	0.987(0.784-1.242)	0.919(0.740-1.141)	0.904(0.719-1.138)	0.948(0.743-1.209)	1.046(0.827-1.322)	1.175(0.922-1.498)	1.265(0.943-1.697)	1.189(0.885-1.596)	0.857(0.543-1.350)
137.75	1.190(0.718-1.971)	1.350(0.979-1.863)	1.411(1.026-1.941)	1.363(1.045-1.778)	1.241(0.963-1.600)	1.098(0.847-1.423)	0.975(0.764-1.244)	0.899(0.715-1.130)	0.880(0.691-1.121)	0.924(0.715-1.195)	1.031(0.805-1.321)	1.177(0.911-1.520)	1.283(0.942-1.747)	1.200(0.880-1.635)	0.827(0.513-1.334)
157	1.215(0.716-2.062)	1.356(0.967-1.901)	1.416(1.012-1.980)	1.370(1.034-1.814)	1.245(0.952-1.629)	1.093(0.831-1.439)	0.962(0.743-1.244)	0.878(0.688-1.119)	0.855(0.661-1.105)	0.900(0.686-1.181)	1.016(0.781-1.320)	1.179(0.899-1.545)	1.303(0.942-1.803)	1.213(0.876-1.680)	0.798(0.484-1.317)
178	1.238(0.720-2.128)	1.352(0.955-1.914)	1.407(0.996-1.987)	1.364(1.020-1.824)	1.241(0.940-1.639)	1.087(0.818-1.443)	0.950(0.727-1.241)	0.861(0.669-1.108)	0.835(0.640-1.090)	0.881(0.665-1.166)	1.001(0.763-1.314)	1.177(0.889-1.556)	1.314(0.941-1.836)	1.221(0.873-1.706)	0.777(0.464-1.299)
204.25	1.241(0.736-2.091)	1.325(0.947-1.854)	1.371(0.982-1.915)	1.334(1.006-1.769)	1.222(0.932-1.601)	1.076(0.816-1.417)	0.943(0.727-1.223)	0.856(0.669-1.094)	0.829(0.640-1.074)	0.872(0.664-1.146)	0.990(0.760-1.289)	1.163(0.886-1.527)	1.302(0.942-1.799)	1.212(0.877-1.677)	0.772(0.469-1.268)
246.5	1.194(0.789-1.807)	1.240(0.949-1.621)	1.271(0.974-1.658)	1.246(0.995-1.561)	1.165(0.938-1.446)	1.054(0.845-1.314)	0.949(0.771-1.169)	0.877(0.720-1.068)	0.853(0.694-1.050)	0.888(0.714-1.105)	0.984(0.797-1.216)	1.123(0.903-1.395)	1.232(0.953-1.594)	1.164(0.899-1.508)	0.806(0.543-1.196)
335	1.000(1.000-1.000)	1.000(1.000-1.000)	1.000(1.000-1.000)	1.000(1.000-1.000)	1.000(1.000-1.000)	1.000(1.000-1.000)	1.000(1.000-1.000)	1.000(1.000-1.000)	1.000(1.000-1.000)	1.000(1.000-1.000)	1.000(1.000-1.000)	1.000(1.000-1.000)	1.000(1.000-1.000)	1.000(1.000-1.000)	1.000(1.000-1.000)
