# Supplementary material for: Sunshine duration and solar radiation contributed to severe Bell’s palsy: An 11-year time series analysis based on a distributed lag non-linear model model
Source: Medicine (Baltimore). 2023 Jul 21;102(29):e34400. doi: 10.1097/MD.0000000000034400 (PMC10662859; doi:10.1097/MD.0000000000034400)
Supplement: Supplementary file 4 [file medi-102-e34400-s004.xlsx]

## Sheet: S2 cumulative ralative risks
Table S2-1 The RR and 95%CI for cumulative effect of mean temperature on SBP over lag0 to lag14 in Shenzhen Futian district, 2009-2020
Mean temperature (℃)	lag=0	lag=0-1	lag=0-2	lag=0-3	lag=0-4	lag=0-5	lag=0-6	lag=0-7	lag=0-8	lag=0-9	lag=0-10	lag=0-11	lag=0-12	lag=0-13	lag=0-14
3.5	1.476(0.386-5.636)	1.785(0.389-8.177)	2.111(0.407-10.959)	2.527(0.410-15.562)	2.952(0.414-21.067)	3.199(0.379-27.023)	3.132(0.306-32.016)	2.823(0.234-34.121)	2.509(0.179-35.087)	2.442(0.149-39.958)	2.905(0.152-55.477)	4.527(0.210-97.655)	8.891(0.356-221.759)	17.527(0.600-512.177)	20.698(0.680-630.210)
15.3	1.313(0.657-2.624)	1.471(0.650-3.328)	1.555(0.629-3.846)	1.631(0.598-4.451)	1.731(0.584-5.129)	1.872(0.576-6.081)	2.070(0.574-7.468)	2.362(0.595-9.374)	2.814(0.651-12.171)	3.546(0.749-16.789)	4.742(0.917-24.513)	6.595(1.186-36.673)	8.946(1.476-54.221)	10.370(1.557-69.077)	8.155(1.166-57.036)
18.1	1.232(0.680-2.233)	1.340(0.668-2.688)	1.385(0.642-2.987)	1.417(0.606-3.314)	1.470(0.589-3.670)	1.563(0.580-4.209)	1.717(0.584-5.052)	1.963(0.615-6.265)	2.349(0.684-8.065)	2.948(0.795-10.928)	3.847(0.964-15.354)	5.077(1.198-21.518)	6.386(1.403-29.064)	6.884(1.396-33.946)	5.354(1.038-27.623)
20.28	1.155(0.710-1.879)	1.221(0.692-2.154)	1.241(0.664-2.318)	1.250(0.628-2.491)	1.273(0.607-2.670)	1.327(0.596-2.956)	1.428(0.597-3.417)	1.598(0.625-4.084)	1.865(0.688-5.058)	2.268(0.786-6.546)	2.838(0.926-8.697)	3.557(1.106-11.432)	4.241(1.247-14.427)	4.420(1.217-16.050)	3.537(0.937-13.350)
22.4	1.070(0.758-1.511)	1.097(0.734-1.638)	1.099(0.706-1.710)	1.094(0.672-1.781)	1.095(0.648-1.848)	1.112(0.631-1.959)	1.157(0.625-2.143)	1.241(0.639-2.408)	1.378(0.681-2.789)	1.582(0.748-3.347)	1.861(0.843-4.107)	2.194(0.961-5.009)	2.495(1.050-5.927)	2.571(1.033-6.396)	2.189(0.855-5.607)
24.5	1.005(0.831-1.214)	1.004(0.805-1.253)	0.998(0.781-1.275)	0.988(0.754-1.295)	0.978(0.732-1.308)	0.974(0.711-1.333)	0.980(0.696-1.379)	1.003(0.695-1.449)	1.050(0.711-1.552)	1.125(0.743-1.703)	1.228(0.792-1.904)	1.350(0.854-2.133)	1.460(0.904-2.359)	1.499(0.904-2.485)	1.383(0.820-2.331)
26.1	0.989(0.921-1.063)	0.984(0.904-1.070)	0.979(0.892-1.075)	0.973(0.878-1.079)	0.966(0.864-1.079)	0.959(0.851-1.081)	0.955(0.839-1.088)	0.957(0.832-1.101)	0.967(0.834-1.122)	0.988(0.844-1.156)	1.018(0.862-1.203)	1.054(0.886-1.255)	1.089(0.907-1.307)	1.104(0.911-1.339)	1.077(0.883-1.315)
27.4	1.011(0.975-1.047)	1.015(0.974-1.058)	1.019(0.973-1.067)	1.022(0.972-1.076)	1.027(0.973-1.085)	1.033(0.974-1.096)	1.038(0.974-1.106)	1.040(0.971-1.114)	1.038(0.965-1.116)	1.031(0.954-1.113)	1.018(0.938-1.104)	1.001(0.920-1.090)	0.986(0.902-1.078)	0.977(0.889-1.074)	0.986(0.895-1.087)
28.5	1.057(0.912-1.226)	1.084(0.913-1.288)	1.101(0.910-1.332)	1.120(0.907-1.382)	1.146(0.915-1.436)	1.178(0.924-1.501)	1.209(0.929-1.574)	1.230(0.927-1.632)	1.231(0.912-1.661)	1.205(0.877-1.656)	1.153(0.824-1.613)	1.084(0.763-1.540)	1.017(0.703-1.471)	0.978(0.663-1.442)	1.003(0.672-1.498)
29.5	1.122(0.857-1.468)	1.180(0.863-1.615)	1.216(0.860-1.719)	1.256(0.857-1.839)	1.313(0.873-1.976)	1.387(0.894-2.154)	1.466(0.909-2.363)	1.527(0.915-2.548)	1.545(0.898-2.657)	1.503(0.846-2.671)	1.401(0.763-2.573)	1.263(0.669-2.383)	1.128(0.579-2.199)	1.047(0.518-2.115)	1.083(0.524-2.235)
33	1.492(0.671-3.318)	1.776(0.704-4.480)	1.953(0.705-5.409)	2.160(0.705-6.618)	2.493(0.755-8.234)	2.996(0.828-10.836)	3.647(0.903-14.734)	4.307(0.965-19.222)	4.717(0.969-22.947)	4.619(0.864-24.689)	3.982(0.677-23.412)	3.076(0.484-19.564)	2.267(0.324-15.852)	1.796(0.231-13.963)	1.848(0.224-15.235)
Table S2-2 The RR and 95%CI for cumulative effect of relative humidity on SBP over lag0 to lag14 in Shenzhen Futian district, 2009-2020
Relative Humidity (%)	lag=0	lag=0-1	lag=0-2	lag=0-3	lag=0-4	lag=0-5	lag=0-6	lag=0-7	lag=0-8	lag=0-9	lag=0-10	lag=0-11	lag=0-12	lag=0-13	lag=0-14
19	1.563(0.449-5.444)	1.615(0.350-7.464)	1.068(0.187-6.115)	0.544(0.078-3.803)	0.278(0.034-2.270)	0.180(0.019-1.752)	0.173(0.015-2.030)	0.247(0.018-3.427)	0.469(0.029-7.457)	0.949(0.052-17.335)	1.588(0.075-33.434)	1.815(0.076-43.615)	1.425(0.050-40.726)	1.114(0.031-39.806)	2.207(0.051-94.827)
57	1.719(0.825-3.583)	2.033(0.827-4.995)	1.813(0.652-5.041)	1.392(0.444-4.360)	1.054(0.306-3.628)	0.877(0.231-3.335)	0.854(0.202-3.612)	0.985(0.213-4.559)	1.294(0.259-6.458)	1.798(0.333-9.718)	2.428(0.414-14.234)	2.990(0.474-18.857)	3.381(0.489-23.385)	4.003(0.518-30.968)	6.855(0.820-57.299)
66	1.780(0.885-3.578)	2.076(0.880-4.893)	1.830(0.687-4.873)	1.415(0.472-4.237)	1.091(0.331-3.594)	0.924(0.254-3.363)	0.905(0.224-3.662)	1.034(0.234-4.577)	1.335(0.280-6.368)	1.833(0.355-9.459)	2.500(0.447-13.985)	3.215(0.535-19.336)	3.894(0.592-25.601)	4.851(0.663-35.491)	7.783(0.984-61.531)
71	1.820(0.916-3.617)	2.081(0.893-4.849)	1.784(0.677-4.699)	1.351(0.455-4.006)	1.031(0.316-3.371)	0.872(0.241-3.156)	0.858(0.213-3.453)	0.986(0.224-4.347)	1.284(0.270-6.107)	1.788(0.347-9.201)	2.493(0.447-13.915)	3.308(0.551-19.862)	4.142(0.631-27.188)	5.240(0.718-38.259)	8.041(1.016-63.616)
74	1.846(0.931-3.663)	2.076(0.891-4.837)	1.736(0.658-4.581)	1.287(0.432-3.830)	0.970(0.295-3.187)	0.816(0.224-2.976)	0.805(0.198-3.269)	0.933(0.209-4.153)	1.229(0.255-5.912)	1.738(0.333-9.059)	2.469(0.436-13.979)	3.346(0.549-20.404)	4.266(0.639-28.465)	5.420(0.729-40.268)	8.073(1.000-65.183)
77	1.861(0.941-3.683)	2.054(0.882-4.781)	1.675(0.634-4.423)	1.215(0.407-3.624)	0.903(0.274-2.981)	0.756(0.206-2.775)	0.748(0.183-3.060)	0.873(0.194-3.924)	1.164(0.239-5.662)	1.672(0.317-8.820)	2.418(0.422-13.871)	3.336(0.539-20.640)	4.311(0.636-29.215)	5.471(0.724-41.344)	7.887(0.957-64.979)
79	1.855(0.945-3.644)	2.021(0.875-4.668)	1.626(0.621-4.262)	1.168(0.395-3.459)	0.864(0.264-2.831)	0.723(0.199-2.633)	0.716(0.176-2.907)	0.839(0.188-3.741)	1.123(0.233-5.421)	1.622(0.310-8.492)	2.360(0.414-13.439)	3.276(0.533-20.132)	4.250(0.631-28.608)	5.371(0.716-40.305)	7.560(0.923-61.938)
82	1.808(0.949-3.448)	1.936(0.868-4.314)	1.545(0.613-3.893)	1.110(0.391-3.148)	0.825(0.264-2.580)	0.693(0.200-2.402)	0.688(0.178-2.650)	0.804(0.191-3.394)	1.072(0.235-4.884)	1.538(0.312-7.583)	2.225(0.416-11.902)	3.076(0.534-17.719)	3.970(0.631-24.983)	4.949(0.708-34.600)	6.698(0.879-51.066)
85	1.713(0.953-3.080)	1.806(0.870-3.746)	1.456(0.627-3.380)	1.068(0.413-2.765)	0.811(0.286-2.298)	0.692(0.222-2.152)	0.687(0.200-2.357)	0.795(0.213-2.963)	1.037(0.259-4.147)	1.448(0.337-6.226)	2.038(0.440-9.446)	2.751(0.554-13.655)	3.483(0.647-18.744)	4.244(0.716-25.158)	5.498(0.856-35.330)
89	1.536(0.961-2.455)	1.592(0.888-2.853)	1.330(0.678-2.611)	1.033(0.482-2.213)	0.826(0.359-1.904)	0.727(0.293-1.806)	0.724(0.269-1.944)	0.815(0.284-2.341)	1.010(0.332-3.073)	1.323(0.410-4.269)	1.746(0.509-5.982)	2.227(0.615-8.065)	2.694(0.697-10.416)	3.148(0.753-13.158)	3.826(0.857-17.079)
100	1.000(1.000-1.000)	1.000(1.000-1.000)	1.000(1.000-1.000)	1.000(1.000-1.000)	1.000(1.000-1.000)	1.000(1.000-1.000)	1.000(1.000-1.000)	1.000(1.000-1.000)	1.000(1.000-1.000)	1.000(1.000-1.000)	1.000(1.000-1.000)	1.000(1.000-1.000)	1.000(1.000-1.000)	1.000(1.000-1.000)	1.000(1.000-1.000)
Table S2-3 The RR and 95%CI for cumulative effect of wind speed on SBP over lag0 to lag14 in Shenzhen Futian district, 2009-2020
Wind speed (0.1 m/s)	lag=0	lag=0-1	lag=0-2	lag=0-3	lag=0-4	lag=0-5	lag=0-6	lag=0-7	lag=0-8	lag=0-9	lag=0-10	lag=0-11	lag=0-12	lag=0-13	lag=0-14
3	1.402(0.746-2.635)	1.094(0.457-2.618)	0.823(0.275-2.463)	0.747(0.207-2.700)	0.830(0.197-3.488)	1.032(0.212-5.023)	1.274(0.225-7.204)	1.423(0.219-9.252)	1.385(0.187-10.282)	1.208(0.142-10.306)	1.021(0.104-10.032)	0.918(0.082-10.240)	0.918(0.073-11.595)	0.940(0.065-13.554)	0.717(0.044-11.806)
12	1.023(0.894-1.170)	0.977(0.813-1.173)	0.948(0.754-1.191)	0.961(0.735-1.255)	1.008(0.748-1.360)	1.071(0.770-1.489)	1.122(0.782-1.611)	1.141(0.772-1.689)	1.124(0.738-1.711)	1.082(0.690-1.698)	1.040(0.643-1.682)	1.018(0.612-1.692)	1.022(0.599-1.744)	1.026(0.584-1.800)	0.951(0.527-1.716)
14	0.991(0.921-1.066)	0.972(0.880-1.073)	0.970(0.858-1.097)	0.989(0.856-1.143)	1.023(0.871-1.203)	1.059(0.886-1.266)	1.084(0.891-1.319)	1.090(0.881-1.348)	1.078(0.857-1.354)	1.055(0.825-1.347)	1.033(0.795-1.342)	1.023(0.776-1.349)	1.026(0.767-1.374)	1.028(0.756-1.397)	0.984(0.713-1.357)
16	0.983(0.951-1.017)	0.979(0.936-1.025)	0.987(0.933-1.044)	1.003(0.939-1.072)	1.021(0.947-1.100)	1.035(0.953-1.124)	1.043(0.952-1.142)	1.043(0.945-1.151)	1.036(0.932-1.152)	1.027(0.917-1.150)	1.019(0.903-1.151)	1.017(0.895-1.156)	1.019(0.890-1.167)	1.019(0.883-1.175)	1.000(0.862-1.162)
17	0.989(0.972-1.006)	0.988(0.965-1.011)	0.994(0.966-1.023)	1.003(0.970-1.038)	1.012(0.974-1.052)	1.019(0.976-1.063)	1.021(0.974-1.071)	1.020(0.970-1.074)	1.017(0.963-1.074)	1.013(0.955-1.074)	1.010(0.949-1.075)	1.009(0.945-1.078)	1.010(0.942-1.084)	1.010(0.938-1.088)	1.002(0.927-1.082)
19	1.016(0.997-1.036)	1.015(0.989-1.041)	1.005(0.973-1.039)	0.994(0.957-1.033)	0.985(0.944-1.029)	0.981(0.934-1.029)	0.980(0.929-1.033)	0.982(0.927-1.040)	0.985(0.927-1.048)	0.989(0.926-1.056)	0.990(0.923-1.062)	0.990(0.920-1.066)	0.989(0.915-1.069)	0.989(0.911-1.074)	0.996(0.914-1.086)
21	1.059(0.995-1.126)	1.051(0.965-1.144)	1.016(0.913-1.131)	0.980(0.864-1.112)	0.955(0.828-1.101)	0.944(0.806-1.105)	0.945(0.794-1.124)	0.953(0.790-1.150)	0.964(0.789-1.179)	0.973(0.785-1.205)	0.976(0.777-1.226)	0.974(0.765-1.240)	0.970(0.752-1.251)	0.972(0.742-1.272)	0.991(0.748-1.313)
23	1.109(0.997-1.232)	1.093(0.945-1.264)	1.030(0.858-1.236)	0.970(0.782-1.203)	0.931(0.730-1.187)	0.917(0.700-1.200)	0.922(0.686-1.240)	0.939(0.682-1.293)	0.959(0.681-1.349)	0.973(0.675-1.400)	0.976(0.662-1.439)	0.971(0.644-1.463)	0.964(0.625-1.486)	0.967(0.612-1.528)	0.999(0.620-1.612)
26	1.181(1.008-1.384)	1.160(0.934-1.441)	1.064(0.811-1.396)	0.974(0.707-1.342)	0.920(0.641-1.320)	0.905(0.606-1.351)	0.920(0.593-1.427)	0.952(0.592-1.529)	0.986(0.594-1.638)	1.010(0.588-1.735)	1.016(0.571-1.807)	1.006(0.548-1.849)	0.994(0.523-1.889)	1.002(0.509-1.973)	1.061(0.523-2.154)
31	1.286(1.038-1.593)	1.282(0.961-1.711)	1.157(0.809-1.654)	1.038(0.682-1.581)	0.972(0.606-1.560)	0.962(0.569-1.625)	0.998(0.562-1.774)	1.064(0.571-1.980)	1.135(0.584-2.205)	1.188(0.585-2.412)	1.205(0.568-2.560)	1.190(0.537-2.635)	1.168(0.505-2.699)	1.186(0.490-2.872)	1.328(0.527-3.347)
67	1.494(0.489-4.567)	2.652(0.582-12.085)	4.358(0.652-29.144)	6.243(0.657-59.345)	8.129(0.635-104.133)	10.376(0.605-177.962)	13.804(0.602-316.322)	19.510(0.655-581.416)	28.359(0.747-1076.163)	39.431(0.810-1919.134)	48.321(0.767-3045.739)	50.105(0.617-4067.801)	47.180(0.444-5011.467)	52.953(0.375-7483.169)	126.917(0.723-22284.298)
Table S2-4 The RR and 95%CI for cumulative effect of mean air pressure on SBP over lag0 to lag14 in Shenzhen Futian district, 2009-2020
Mean air pressure (hpa)	lag=0	lag=0-1	lag=0-2	lag=0-3	lag=0-4	lag=0-5	lag=0-6	lag=0-7	lag=0-8	lag=0-9	lag=0-10	lag=0-11	lag=0-12	lag=0-13	lag=0-14
983.1	3.980(0.529-29.952)	6.552(0.703-61.044)	7.592(0.711-81.022)	7.806(0.599-101.726)	7.563(0.495-115.559)	6.827(0.361-129.285)	5.669(0.229-140.414)	4.447(0.143-138.352)	3.564(0.095-133.241)	3.261(0.071-149.030)	3.756(0.067-209.384)	5.486(0.084-358.206)	8.414(0.101-701.114)	8.056(0.070-932.402)	1.744(0.012-251.795)
997.1	3.541(0.713-17.578)	5.304(0.937-30.020)	6.134(1.034-36.385)	6.970(1.044-46.545)	8.034(1.083-59.570)	8.858(1.019-76.985)	8.765(0.821-93.546)	7.670(0.606-97.018)	6.272(0.436-90.222)	5.374(0.325-88.764)	5.500(0.290-104.253)	7.216(0.340-153.092)	11.024(0.428-283.931)	13.095(0.389-440.565)	4.997(0.126-198.032)
999.72	3.572(0.725-17.613)	5.197(0.925-29.202)	5.888(1.002-34.601)	6.714(1.016-44.362)	7.929(1.080-58.189)	9.020(1.047-77.666)	9.133(0.863-96.647)	8.017(0.639-100.634)	6.418(0.449-91.677)	5.276(0.322-86.509)	5.137(0.273-96.596)	6.464(0.307-136.037)	9.707(0.380-247.931)	11.720(0.351-391.058)	4.665(0.118-183.693)
1001.4	3.623(0.733-17.913)	5.156(0.913-29.116)	5.733(0.970-33.894)	6.528(0.981-43.431)	7.812(1.055-57.854)	9.052(1.039-78.858)	9.277(0.864-99.592)	8.122(0.636-103.712)	6.372(0.437-92.814)	5.062(0.302-84.767)	4.738(0.246-91.106)	5.771(0.268-124.363)	8.534(0.326-223.403)	10.347(0.302-354.291)	4.161(0.103-168.654)
1003.2	3.705(0.741-18.509)	5.135(0.896-29.427)	5.569(0.926-33.506)	6.306(0.928-42.827)	7.638(1.006-57.980)	9.012(1.004-80.855)	9.334(0.840-103.704)	8.114(0.611-107.773)	6.191(0.407-94.237)	4.707(0.268-82.661)	4.195(0.207-84.831)	4.908(0.216-111.535)	7.109(0.257-196.660)	8.605(0.237-312.161)	3.443(0.080-148.642)
1005.4	3.812(0.750-19.372)	5.100(0.869-29.946)	5.342(0.862-33.110)	5.982(0.850-42.089)	7.325(0.925-57.989)	8.805(0.934-83.002)	9.205(0.782-108.298)	7.904(0.557-112.064)	5.806(0.355-95.055)	4.166(0.219-79.172)	3.483(0.158-76.585)	3.864(0.156-95.885)	5.431(0.179-164.544)	6.512(0.163-259.681)	2.556(0.053-122.272)
1007.5	3.860(0.755-19.742)	4.989(0.839-29.669)	5.056(0.800-31.931)	5.589(0.776-40.273)	6.880(0.844-56.114)	8.372(0.857-81.811)	8.802(0.717-108.017)	7.473(0.502-111.275)	5.318(0.307-92.036)	3.635(0.180-73.396)	2.874(0.123-67.438)	3.036(0.114-80.682)	4.134(0.127-134.318)	4.889(0.114-209.341)	1.890(0.037-97.724)
1009.4	3.805(0.758-19.089)	4.769(0.815-27.907)	4.713(0.755-29.410)	5.148(0.721-36.732)	6.334(0.782-51.297)	7.744(0.796-75.305)	8.163(0.667-99.826)	6.890(0.463-102.465)	4.816(0.278-83.488)	3.195(0.158-64.760)	2.435(0.103-57.395)	2.477(0.093-66.194)	3.274(0.100-106.774)	3.817(0.089-163.492)	1.481(0.029-76.745)
1011.2	3.643(0.764-17.379)	4.444(0.800-24.692)	4.316(0.727-25.610)	4.664(0.688-31.602)	5.707(0.743-43.846)	6.965(0.757-64.083)	7.346(0.638-84.625)	6.200(0.444-86.609)	4.317(0.266-70.198)	2.834(0.149-53.751)	2.118(0.096-46.594)	2.097(0.084-52.190)	2.696(0.089-81.382)	3.099(0.079-121.809)	1.234(0.026-58.494)
1013.8	3.267(0.778-13.722)	3.842(0.792-18.630)	3.676(0.711-18.997)	3.915(0.669-22.924)	4.716(0.715-31.079)	5.687(0.729-44.354)	5.984(0.622-57.533)	5.095(0.443-58.662)	3.603(0.271-47.839)	2.393(0.156-36.697)	1.782(0.101-31.384)	1.721(0.087-33.988)	2.126(0.090-50.146)	2.393(0.080-71.933)	1.025(0.029-36.689)
1027.3	1.071(0.985-1.165)	1.079(0.983-1.184)	1.074(0.975-1.184)	1.077(0.970-1.196)	1.089(0.974-1.218)	1.102(0.975-1.245)	1.105(0.966-1.264)	1.094(0.946-1.266)	1.071(0.918-1.249)	1.043(0.886-1.228)	1.022(0.861-1.213)	1.017(0.851-1.216)	1.028(0.851-1.241)	1.034(0.844-1.266)	0.984(0.795-1.218)
Table S2-5 The RR and 95%CI for cumulative effect of visibility on SBP over lag0 to lag14 in Shenzhen Futian district, 2009-2020
Visibility (km)	lag=0	lag=0-1	lag=0-2	lag=0-3	lag=0-4	lag=0-5	lag=0-6	lag=0-7	lag=0-8	lag=0-9	lag=0-10	lag=0-11	lag=0-12	lag=0-13	lag=0-14
1.8	0.760(0.446-1.294)	0.856(0.435-1.686)	1.037(0.472-2.277)	1.177(0.484-2.865)	1.227(0.460-3.268)	1.217(0.415-3.571)	1.210(0.373-3.930)	1.252(0.352-4.450)	1.358(0.353-5.227)	1.505(0.360-6.289)	1.630(0.358-7.411)	1.661(0.337-8.177)	1.602(0.298-8.617)	1.628(0.276-9.602)	2.288(0.366-14.313)
7.8	0.937(0.724-1.213)	0.959(0.698-1.319)	0.989(0.686-1.426)	1.002(0.663-1.514)	1.004(0.638-1.580)	1.016(0.617-1.672)	1.057(0.612-1.826)	1.142(0.633-2.058)	1.272(0.680-2.380)	1.433(0.737-2.784)	1.585(0.785-3.197)	1.676(0.803-3.499)	1.680(0.775-3.643)	1.642(0.726-3.713)	1.714(0.737-3.985)
10.1	0.994(0.799-1.236)	0.989(0.753-1.299)	0.975(0.709-1.340)	0.957(0.666-1.375)	0.949(0.636-1.417)	0.965(0.620-1.501)	1.014(0.623-1.649)	1.102(0.651-1.867)	1.228(0.700-2.157)	1.378(0.757-2.509)	1.523(0.808-2.871)	1.622(0.835-3.150)	1.642(0.819-3.295)	1.591(0.765-3.311)	1.531(0.715-3.279)
12.5	1.034(0.848-1.260)	1.008(0.783-1.297)	0.964(0.714-1.300)	0.927(0.658-1.308)	0.914(0.624-1.340)	0.931(0.610-1.422)	0.981(0.615-1.564)	1.063(0.641-1.764)	1.172(0.681-2.018)	1.298(0.727-2.316)	1.419(0.768-2.622)	1.508(0.792-2.871)	1.537(0.783-3.018)	1.486(0.731-3.021)	1.359(0.649-2.846)
14.9	1.045(0.888-1.229)	1.010(0.820-1.245)	0.957(0.746-1.228)	0.918(0.689-1.223)	0.906(0.658-1.246)	0.921(0.647-1.311)	0.963(0.652-1.422)	1.026(0.672-1.568)	1.105(0.702-1.742)	1.192(0.733-1.936)	1.274(0.761-2.132)	1.338(0.780-2.297)	1.364(0.774-2.404)	1.328(0.732-2.409)	1.204(0.646-2.241)
17.8	1.028(0.942-1.122)	1.001(0.894-1.120)	0.963(0.842-1.102)	0.937(0.803-1.094)	0.930(0.783-1.104)	0.940(0.777-1.137)	0.963(0.781-1.188)	0.995(0.792-1.250)	1.031(0.808-1.317)	1.068(0.823-1.386)	1.102(0.836-1.453)	1.130(0.845-1.511)	1.145(0.844-1.553)	1.131(0.821-1.559)	1.062(0.760-1.485)
20.8	1.001(0.997-1.006)	0.999(0.993-1.005)	0.996(0.989-1.004)	0.995(0.986-1.003)	0.994(0.985-1.003)	0.995(0.985-1.005)	0.996(0.985-1.008)	0.998(0.986-1.010)	1.000(0.987-1.013)	1.001(0.987-1.015)	1.002(0.988-1.017)	1.004(0.988-1.019)	1.005(0.988-1.021)	1.004(0.987-1.022)	1.000(0.982-1.019)
23.5	0.991(0.941-1.042)	1.026(0.963-1.093)	1.064(0.988-1.146)	1.087(0.999-1.182)	1.090(0.993-1.196)	1.079(0.974-1.196)	1.063(0.950-1.190)	1.050(0.929-1.186)	1.041(0.914-1.186)	1.036(0.902-1.190)	1.031(0.890-1.193)	1.021(0.875-1.191)	1.008(0.857-1.186)	1.006(0.847-1.195)	1.048(0.875-1.256)
26.5	1.005(0.896-1.127)	1.101(0.951-1.275)	1.196(1.005-1.423)	1.245(1.018-1.522)	1.244(0.994-1.556)	1.216(0.949-1.558)	1.189(0.906-1.560)	1.181(0.881-1.583)	1.196(0.876-1.634)	1.225(0.879-1.706)	1.247(0.878-1.772)	1.242(0.858-1.800)	1.208(0.816-1.788)	1.180(0.778-1.788)	1.258(0.815-1.943)
29.4	1.043(0.837-1.300)	1.221(0.913-1.633)	1.388(0.974-1.978)	1.464(0.968-2.212)	1.449(0.912-2.302)	1.398(0.837-2.335)	1.369(0.779-2.403)	1.394(0.759-2.561)	1.480(0.773-2.833)	1.605(0.804-3.203)	1.715(0.824-3.573)	1.744(0.804-3.784)	1.668(0.736-3.779)	1.570(0.662-3.725)	1.674(0.681-4.118)
39.3	1.309(0.560-3.061)	2.028(0.642-6.408)	2.706(0.652-11.233)	2.911(0.549-15.435)	2.717(0.417-17.719)	2.503(0.313-20.027)	2.554(0.260-25.135)	3.075(0.258-36.590)	4.313(0.304-61.173)	6.482(0.382-109.880)	9.155(0.452-185.537)	10.658(0.446-254.644)	9.616(0.341-271.314)	7.430(0.221-249.487)	7.161(0.185-277.091)
Table S2-6 The RR and 95%CI for cumulative effect of average total cloud cover on SBP over lag0 to lag14 in Shenzhen Futian district, 2009-2020
Average total cloud cover (%)	lag=0	lag=0-1	lag=0-2	lag=0-3	lag=0-4	lag=0-5	lag=0-6	lag=0-7	lag=0-8	lag=0-9	lag=0-10	lag=0-11	lag=0-12	lag=0-13	lag=0-14
0	0.923(0.559-1.524)	1.168(0.623-2.187)	1.540(0.741-3.201)	1.866(0.815-4.271)	2.014(0.814-4.980)	1.982(0.740-5.309)	1.860(0.638-5.420)	1.732(0.551-5.445)	1.643(0.489-5.522)	1.593(0.441-5.747)	1.560(0.401-6.059)	1.524(0.366-6.342)	1.502(0.333-6.775)	1.600(0.322-7.937)	2.179(0.405-11.735)
28	0.913(0.705-1.181)	1.074(0.771-1.497)	1.315(0.884-1.956)	1.509(0.956-2.384)	1.579(0.953-2.615)	1.529(0.882-2.653)	1.422(0.782-2.585)	1.317(0.695-2.496)	1.247(0.633-2.454)	1.217(0.594-2.493)	1.213(0.568-2.589)	1.209(0.545-2.681)	1.181(0.511-2.733)	1.129(0.464-2.744)	1.099(0.432-2.796)
43	0.925(0.758-1.128)	1.035(0.800-1.338)	1.195(0.876-1.630)	1.317(0.920-1.885)	1.354(0.911-2.013)	1.314(0.852-2.026)	1.235(0.772-1.976)	1.158(0.700-1.916)	1.107(0.649-1.888)	1.087(0.617-1.917)	1.090(0.598-1.987)	1.093(0.581-2.056)	1.070(0.550-2.080)	1.001(0.496-2.021)	0.893(0.427-1.867)
55	0.950(0.833-1.084)	1.010(0.852-1.197)	1.095(0.893-1.344)	1.157(0.914-1.464)	1.174(0.905-1.523)	1.150(0.866-1.529)	1.107(0.813-1.507)	1.063(0.764-1.480)	1.033(0.727-1.468)	1.022(0.704-1.485)	1.025(0.690-1.523)	1.029(0.678-1.562)	1.015(0.655-1.575)	0.965(0.607-1.535)	0.871(0.535-1.417)
63	0.978(0.926-1.033)	0.999(0.931-1.073)	1.029(0.945-1.121)	1.050(0.952-1.159)	1.056(0.948-1.177)	1.048(0.931-1.179)	1.032(0.908-1.174)	1.016(0.885-1.166)	1.004(0.868-1.162)	1.000(0.856-1.168)	1.001(0.848-1.181)	1.003(0.843-1.193)	0.998(0.831-1.199)	0.978(0.806-1.186)	0.934(0.762-1.144)
70	1.010(0.988-1.031)	1.004(0.977-1.032)	0.994(0.962-1.028)	0.987(0.951-1.026)	0.985(0.945-1.027)	0.988(0.944-1.034)	0.993(0.945-1.043)	0.999(0.947-1.053)	1.003(0.948-1.061)	1.005(0.946-1.067)	1.005(0.942-1.071)	1.004(0.938-1.074)	1.005(0.936-1.079)	1.012(0.939-1.091)	1.030(0.952-1.114)
76	1.041(0.964-1.124)	1.031(0.933-1.140)	1.006(0.892-1.135)	0.986(0.858-1.133)	0.978(0.839-1.140)	0.983(0.832-1.163)	0.998(0.832-1.197)	1.017(0.836-1.236)	1.033(0.839-1.272)	1.042(0.835-1.300)	1.043(0.825-1.319)	1.039(0.811-1.329)	1.038(0.801-1.346)	1.057(0.804-1.390)	1.118(0.838-1.490)
80	1.064(0.956-1.184)	1.069(0.929-1.230)	1.048(0.885-1.241)	1.026(0.845-1.246)	1.014(0.818-1.258)	1.017(0.804-1.287)	1.032(0.799-1.333)	1.054(0.801-1.388)	1.077(0.804-1.442)	1.092(0.800-1.489)	1.095(0.788-1.522)	1.088(0.770-1.538)	1.081(0.751-1.554)	1.094(0.745-1.606)	1.165(0.779-1.743)
84	1.088(0.947-1.249)	1.124(0.938-1.347)	1.124(0.904-1.398)	1.108(0.862-1.425)	1.092(0.827-1.443)	1.086(0.801-1.474)	1.095(0.785-1.527)	1.116(0.781-1.595)	1.143(0.782-1.670)	1.165(0.779-1.742)	1.173(0.767-1.795)	1.163(0.745-1.817)	1.143(0.715-1.826)	1.137(0.693-1.864)	1.197(0.712-2.013)
95	1.160(0.877-1.534)	1.366(0.952-1.961)	1.518(0.985-2.340)	1.568(0.951-2.584)	1.534(0.880-2.675)	1.469(0.796-2.709)	1.419(0.728-2.765)	1.408(0.689-2.879)	1.439(0.676-3.066)	1.493(0.673-3.311)	1.530(0.662-3.537)	1.508(0.627-3.627)	1.410(0.560-3.554)	1.278(0.480-3.404)	1.218(0.434-3.416)
100	1.195(0.827-1.726)	1.514(0.942-2.431)	1.787(1.014-3.148)	1.898(0.987-3.650)	1.852(0.894-3.835)	1.735(0.779-3.867)	1.634(0.682-3.916)	1.595(0.625-4.067)	1.625(0.605-4.367)	1.700(0.600-4.811)	1.759(0.589-5.250)	1.729(0.550-5.435)	1.574(0.471-5.264)	1.352(0.376-4.868)	1.211(0.314-4.665)
Table S2-7 The RR and 95%CI for cumulative effect of sunshine duration on SBP over lag0 to lag14 in Shenzhen Futian district, 2009-2020
Sunshine duration (h)	lag=0	lag=0-1	lag=0-2	lag=0-3	lag=0-4	lag=0-5	lag=0-6	lag=0-7	lag=0-8	lag=0-9	lag=0-10	lag=0-11	lag=0-12	lag=0-13	lag=0-14
0	0.733(0.371-1.451)	1.181(0.465-2.999)	2.242(0.696-7.227)	3.690(0.930-14.642)	4.772(1.018-22.361)	4.974(0.904-27.366)	4.533(0.700-29.359)	3.939(0.522-29.729)	3.467(0.397-30.257)	3.154(0.311-31.999)	2.918(0.247-34.419)	2.665(0.197-35.989)	2.392(0.155-36.953)	2.288(0.128-40.856)	2.972(0.146-60.679)
0.1	0.733(0.371-1.451)	1.181(0.465-2.999)	2.242(0.696-7.227)	3.690(0.930-14.642)	4.772(1.018-22.361)	4.974(0.904-27.366)	4.533(0.700-29.359)	3.939(0.522-29.729)	3.467(0.397-30.257)	3.154(0.311-31.999)	2.918(0.247-34.419)	2.665(0.197-35.989)	2.392(0.155-36.953)	2.288(0.128-40.856)	2.972(0.146-60.679)
0.7	0.712(0.376-1.351)	1.132(0.474-2.707)	2.133(0.715-6.360)	3.477(0.961-12.583)	4.444(1.053-18.763)	4.576(0.934-22.417)	4.132(0.725-23.561)	3.585(0.545-23.574)	3.188(0.424-24.000)	2.972(0.343-25.732)	2.854(0.287-28.415)	2.726(0.242-30.746)	2.550(0.200-32.540)	2.486(0.171-36.223)	3.127(0.190-51.528)
2.2	0.681(0.378-1.226)	1.063(0.479-2.355)	1.976(0.730-5.347)	3.171(0.984-10.221)	3.968(1.071-14.708)	3.998(0.942-16.961)	3.556(0.730-17.330)	3.084(0.555-17.128)	2.802(0.446-17.611)	2.737(0.383-19.531)	2.818(0.348-22.796)	2.923(0.324-26.407)	2.948(0.293-29.694)	2.977(0.263-33.732)	3.558(0.281-44.998)
3.9	0.687(0.384-1.230)	1.083(0.493-2.376)	2.019(0.756-5.392)	3.223(1.015-10.233)	3.996(1.095-14.575)	3.993(0.957-16.669)	3.547(0.740-17.011)	3.107(0.569-16.980)	2.888(0.467-17.849)	2.918(0.416-20.452)	3.132(0.395-24.823)	3.390(0.384-29.920)	3.546(0.361-34.784)	3.665(0.333-40.337)	4.405(0.359-54.087)
5.6	0.734(0.404-1.335)	1.183(0.527-2.658)	2.209(0.802-6.082)	3.507(1.063-11.565)	4.341(1.138-16.550)	4.367(0.995-19.172)	3.939(0.777-19.980)	3.521(0.606-20.459)	3.339(0.506-22.044)	3.420(0.455-25.729)	3.683(0.431-31.478)	3.960(0.414-37.847)	4.102(0.384-43.769)	4.263(0.354-51.306)	5.399(0.399-73.065)
7	0.790(0.433-1.440)	1.270(0.562-2.872)	2.306(0.829-6.419)	3.575(1.068-11.962)	4.389(1.130-17.044)	4.454(0.993-19.980)	4.096(0.788-21.283)	3.740(0.627-22.309)	3.596(0.529-24.437)	3.688(0.475-28.630)	3.920(0.443-34.675)	4.119(0.415-40.889)	4.174(0.375-46.441)	4.321(0.343-54.474)	5.681(0.398-81.022)
8.2	0.839(0.478-1.474)	1.300(0.603-2.800)	2.220(0.846-5.823)	3.283(1.051-10.256)	3.952(1.098-14.225)	4.028(0.976-16.630)	3.770(0.795-17.893)	3.508(0.649-18.973)	3.408(0.557-20.854)	3.486(0.502-24.198)	3.652(0.465-28.709)	3.764(0.429-33.045)	3.754(0.383-36.780)	3.864(0.350-42.678)	5.086(0.409-63.305)
9.1	0.873(0.530-1.438)	1.280(0.648-2.530)	2.034(0.864-4.789)	2.851(1.036-7.843)	3.349(1.073-10.453)	3.413(0.967-12.040)	3.236(0.810-12.924)	3.053(0.680-13.697)	2.985(0.596-14.951)	3.043(0.543-17.057)	3.158(0.504-19.772)	3.220(0.466-22.265)	3.193(0.419-24.358)	3.270(0.385-27.778)	4.200(0.444-39.724)
10	0.904(0.601-1.360)	1.234(0.706-2.154)	1.790(0.887-3.609)	2.347(1.024-5.378)	2.672(1.051-6.793)	2.716(0.966-7.637)	2.608(0.838-8.119)	2.495(0.729-8.543)	2.454(0.655-9.197)	2.492(0.606-10.243)	2.562(0.569-11.535)	2.594(0.531-12.673)	2.568(0.485-13.603)	2.616(0.452-15.143)	3.221(0.509-20.376)
12.5	0.984(0.915-1.058)	1.039(0.941-1.147)	1.109(0.979-1.256)	1.163(1.003-1.347)	1.189(1.007-1.404)	1.193(0.993-1.434)	1.185(0.968-1.450)	1.176(0.945-1.464)	1.173(0.927-1.484)	1.176(0.915-1.512)	1.182(0.904-1.544)	1.183(0.892-1.569)	1.181(0.877-1.588)	1.184(0.866-1.619)	1.230(0.885-1.708)
Table S2-8 The RR and 95%CI for cumulative effect of daily evaporation on SBP over lag0 to lag14 in Shenzhen Futian district, 2009-2020
Daily evaporation (mm)	lag=0	lag=0-1	lag=0-2	lag=0-3	lag=0-4	lag=0-5	lag=0-6	lag=0-7	lag=0-8	lag=0-9	lag=0-10	lag=0-11	lag=0-12	lag=0-13	lag=0-14
0	1.000(1.000-1.000)	1.000(1.000-1.000)	1.000(1.000-1.000)	1.000(1.000-1.000)	1.000(1.000-1.000)	1.000(1.000-1.000)	1.000(1.000-1.000)	1.000(1.000-1.000)	1.000(1.000-1.000)	1.000(1.000-1.000)	1.000(1.000-1.000)	1.000(1.000-1.000)	1.000(1.000-1.000)	1.000(1.000-1.000)	1.000(1.000-1.000)
1.3	1.015(0.724-1.422)	1.034(0.659-1.620)	1.108(0.642-1.914)	1.250(0.664-2.353)	1.444(0.715-2.915)	1.647(0.761-3.566)	1.795(0.771-4.178)	1.834(0.737-4.560)	1.749(0.662-4.622)	1.580(0.562-4.441)	1.387(0.464-4.148)	1.219(0.385-3.859)	1.093(0.325-3.675)	0.992(0.276-3.561)	0.861(0.228-3.250)
1.9	1.002(0.638-1.575)	1.024(0.562-1.868)	1.132(0.545-2.348)	1.342(0.577-3.121)	1.641(0.643-4.187)	1.963(0.702-5.493)	2.199(0.715-6.762)	2.246(0.669-7.536)	2.090(0.575-7.594)	1.811(0.460-7.136)	1.518(0.355-6.488)	1.281(0.278-5.907)	1.115(0.223-5.571)	0.983(0.180-5.351)	0.797(0.137-4.631)
2.4	0.976(0.584-1.631)	0.996(0.504-1.971)	1.126(0.492-2.575)	1.386(0.533-3.604)	1.762(0.611-5.080)	2.171(0.680-6.931)	2.459(0.693-8.721)	2.492(0.638-9.731)	2.266(0.532-9.659)	1.905(0.408-8.882)	1.553(0.304-7.931)	1.290(0.232-7.163)	1.116(0.184-6.777)	0.971(0.145-6.494)	0.742(0.103-5.331)
2.8	0.944(0.552-1.616)	0.959(0.470-1.957)	1.101(0.464-2.613)	1.392(0.514-3.769)	1.813(0.602-5.458)	2.267(0.679-7.571)	2.569(0.691-9.546)	2.571(0.628-10.528)	2.289(0.512-10.245)	1.885(0.385-9.241)	1.518(0.282-8.164)	1.261(0.215-7.389)	1.101(0.171-7.074)	0.958(0.135-6.798)	0.698(0.092-5.314)
3.2	0.906(0.525-1.565)	0.913(0.443-1.884)	1.064(0.443-2.552)	1.375(0.503-3.763)	1.826(0.601-5.548)	2.302(0.684-7.742)	2.595(0.695-9.685)	2.553(0.622-10.474)	2.225(0.498-9.949)	1.801(0.368-8.800)	1.443(0.270-7.720)	1.211(0.208-7.051)	1.078(0.169-6.880)	0.945(0.134-6.659)	0.656(0.087-4.943)
3.6	0.868(0.501-1.505)	0.867(0.419-1.794)	1.022(0.426-2.454)	1.346(0.492-3.679)	1.815(0.600-5.492)	2.298(0.688-7.671)	2.569(0.696-9.478)	2.483(0.615-10.026)	2.120(0.484-9.291)	1.691(0.354-8.072)	1.354(0.260-7.058)	1.154(0.204-6.534)	1.054(0.170-6.531)	0.936(0.137-6.389)	0.620(0.085-4.509)
4.1	0.830(0.477-1.446)	0.819(0.394-1.703)	0.974(0.404-2.350)	1.307(0.477-3.581)	1.789(0.591-5.412)	2.274(0.684-7.561)	2.519(0.688-9.218)	2.389(0.599-9.520)	1.995(0.463-8.594)	1.568(0.335-7.335)	1.258(0.247-6.409)	1.096(0.199-6.050)	1.035(0.171-6.241)	0.934(0.141-6.207)	0.588(0.083-4.142)
4.7	0.802(0.454-1.416)	0.780(0.369-1.648)	0.931(0.379-2.285)	1.267(0.454-3.532)	1.759(0.572-5.406)	2.250(0.668-7.582)	2.480(0.671-9.167)	2.316(0.577-9.294)	1.899(0.439-8.210)	1.475(0.315-6.907)	1.187(0.233-6.049)	1.058(0.192-5.837)	1.033(0.171-6.236)	0.951(0.143-6.330)	0.568(0.081-4.003)
5.4	0.791(0.438-1.427)	0.755(0.348-1.640)	0.897(0.354-2.271)	1.229(0.427-3.541)	1.728(0.545-5.479)	2.232(0.643-7.741)	2.463(0.649-9.353)	2.284(0.555-9.392)	1.851(0.419-8.183)	1.426(0.298-6.824)	1.153(0.221-6.004)	1.050(0.186-5.925)	1.062(0.172-6.555)	0.997(0.146-6.807)	0.569(0.079-4.107)
12	1.644(0.295-9.172)	1.341(0.160-11.222)	1.090(0.090-13.154)	1.145(0.069-19.085)	1.547(0.075-32.007)	2.348(0.092-60.145)	3.406(0.104-111.370)	4.204(0.103-171.755)	4.274(0.086-211.947)	3.789(0.062-230.413)	3.300(0.044-246.531)	3.194(0.036-283.635)	3.552(0.033-386.818)	3.798(0.027-534.239)	2.252(0.013-391.536)
Table S2-9 The RR and 95%CI for cumulative effect of daily average solar radiation on SBP over lag0 to lag14 in Shenzhen Futian district, 2009-2020
Daily average solar radiation (W/m2)	lag=0	lag=0-1	lag=0-2	lag=0-3	lag=0-4	lag=0-5	lag=0-6	lag=0-7	lag=0-8	lag=0-9	lag=0-10	lag=0-11	lag=0-12	lag=0-13	lag=0-14
15	1.633(0.879-3.033)	2.423(1.052-5.581)	3.400(1.207-9.581)	4.456(1.307-15.189)	5.294(1.317-21.288)	5.588(1.184-26.382)	5.266(0.953-29.105)	4.595(0.721-29.304)	3.961(0.544-28.821)	3.652(0.439-30.389)	3.869(0.406-36.897)	4.854(0.446-52.787)	6.837(0.547-85.475)	8.947(0.615-130.219)	7.375(0.439-123.875)
56.5	1.349(0.822-2.212)	1.887(0.975-3.653)	2.628(1.166-5.921)	3.471(1.335-9.026)	4.182(1.420-12.314)	4.516(1.357-15.030)	4.411(1.173-16.589)	4.036(0.958-16.995)	3.657(0.781-17.120)	3.497(0.670-18.252)	3.722(0.639-21.700)	4.496(0.694-29.140)	5.893(0.813-42.719)	7.251(0.885-59.431)	6.290(0.683-57.919)
82.75	1.233(0.772-1.969)	1.679(0.901-3.128)	2.336(1.090-5.005)	3.108(1.272-7.593)	3.780(1.381-10.344)	4.127(1.348-12.640)	4.086(1.190-14.025)	3.798(0.995-14.504)	3.496(0.828-14.760)	3.375(0.721-15.809)	3.585(0.689-18.655)	4.253(0.740-24.463)	5.407(0.846-34.548)	6.477(0.903-46.445)	5.696(0.712-45.568)
100.25	1.190(0.744-1.902)	1.603(0.859-2.992)	2.236(1.042-4.798)	2.994(1.224-7.324)	3.666(1.339-10.038)	4.021(1.313-12.318)	3.989(1.162-13.698)	3.708(0.971-14.165)	3.406(0.806-14.390)	3.276(0.699-15.361)	3.461(0.664-18.031)	4.076(0.708-23.474)	5.138(0.803-32.857)	6.101(0.850-43.773)	5.336(0.667-42.691)
118.25	1.176(0.726-1.905)	1.582(0.832-3.007)	2.218(1.009-4.873)	2.996(1.190-7.539)	3.694(1.306-10.451)	4.059(1.277-12.902)	4.006(1.120-14.325)	3.681(0.923-14.689)	3.330(0.752-14.736)	3.156(0.641-15.541)	3.300(0.601-18.111)	3.878(0.638-23.582)	4.905(0.724-33.217)	5.831(0.765-44.418)	4.995(0.587-42.516)
137.75	1.190(0.718-1.971)	1.606(0.818-3.155)	2.267(0.989-5.196)	3.091(1.166-8.189)	3.836(1.277-11.526)	4.210(1.238-14.323)	4.106(1.065-15.822)	3.690(0.853-15.963)	3.248(0.673-15.661)	3.002(0.557-16.188)	3.095(0.513-18.689)	3.642(0.541-24.493)	4.671(0.620-35.177)	5.604(0.658-47.733)	4.637(0.485-44.317)
157	1.215(0.716-2.062)	1.648(0.811-3.350)	2.333(0.974-5.590)	3.196(1.142-8.944)	3.979(1.242-12.746)	4.351(1.189-15.917)	4.184(1.002-17.472)	3.672(0.778-17.326)	3.139(0.593-16.607)	2.826(0.475-16.810)	2.870(0.428-19.224)	3.383(0.451-25.380)	4.407(0.522-37.240)	5.347(0.556-51.379)	4.269(0.394-46.236)
178	1.238(0.720-2.128)	1.674(0.808-3.471)	2.355(0.957-5.797)	3.213(1.110-9.300)	3.988(1.196-13.296)	4.333(1.131-16.596)	4.116(0.937-18.085)	3.544(0.711-17.671)	2.960(0.527-16.611)	2.608(0.412-16.508)	2.611(0.365-18.678)	3.072(0.382-24.699)	4.038(0.444-36.683)	4.929(0.476-51.077)	3.829(0.327-44.818)
204.25	1.241(0.736-2.091)	1.644(0.812-3.326)	2.254(0.942-5.394)	3.008(1.073-8.435)	3.675(1.141-11.840)	3.954(1.072-14.587)	3.729(0.884-15.735)	3.191(0.669-15.227)	2.645(0.494-14.156)	2.307(0.383-13.880)	2.284(0.337-15.468)	2.657(0.350-20.152)	3.460(0.405-29.528)	4.195(0.433-40.627)	3.237(0.297-35.235)
246.5	1.194(0.789-1.807)	1.481(0.846-2.595)	1.883(0.939-3.773)	2.346(1.031-5.341)	2.732(1.073-6.955)	2.880(1.014-8.176)	2.733(0.865-8.640)	2.396(0.687-8.360)	2.045(0.535-7.821)	1.817(0.433-7.629)	1.788(0.388-8.251)	2.007(0.398-10.138)	2.474(0.446-13.721)	2.880(0.470-17.660)	2.321(0.345-15.604)
335	1.000(1.000-1.000)	1.000(1.000-1.000)	1.000(1.000-1.000)	1.000(1.000-1.000)	1.000(1.000-1.000)	1.000(1.000-1.000)	1.000(1.000-1.000)	1.000(1.000-1.000)	1.000(1.000-1.000)	1.000(1.000-1.000)	1.000(1.000-1.000)	1.000(1.000-1.000)	1.000(1.000-1.000)	1.000(1.000-1.000)	1.000(1.000-1.000)
