# Supplementary material for: Sunshine duration and solar radiation contributed to severe Bell’s palsy: An 11-year time series analysis based on a distributed lag non-linear model model
Source: Medicine (Baltimore). 2023 Jul 21;102(29):e34400. doi: 10.1097/MD.0000000000034400 (PMC10662859; doi:10.1097/MD.0000000000034400)
Supplement: Supplementary file 5 [file medi-102-e34400-s005.xlsx]

## Sheet: S3 sensitive analysis
Table. S3 The RR and 95%CI of mode value for 9 clamitic factors by changing df 5/6/7 over lag0 to lag14 in Shenzhen Futian district, 2009-2020
	days	Mean temperature (29.3℃)	Relative Humidity (79%)	Wind speed (18*0.1 m/s)	Mean air pressure (1000.7hpa)	Visibility (30km)	Average total cloud cover (100%)	Sunshine duration (0h)	Daily evaporation (2.6mm)	Daily average solar radiation (116.3W/m2)
	lag0	1.115(0.878-1.417)	1.785(0.918-3.472)	0.983(0.965-1.001)	4.154(0.845-20.414)	1.032(0.811-1.313)	1.097(0.767-1.569)	0.840(0.507-1.393)	0.933(0.554-1.573)	1.170(0.728-1.882)
	lag1	1.168(0.886-1.539)	1.892(0.837-4.277)	0.983(0.958-1.008)	6.321(1.142-34.973)	1.189(0.867-1.631)	1.310(0.831-2.066)	1.203(0.608-2.380)	0.933(0.468-1.860)	1.561(0.829-2.937)
	lag2	1.201(0.887-1.626)	1.483(0.586-3.752)	0.991(0.960-1.022)	7.292(1.278-41.591)	1.327(0.905-1.946)	1.465(0.854-2.513)	1.873(0.801-4.382)	1.052(0.457-2.421)	2.163(0.997-4.691)
	lag3	1.245(0.893-1.735)	1.035(0.367-2.920)	1.001(0.965-1.038)	8.576(1.358-54.146)	1.371(0.878-2.140)	1.468(0.792-2.721)	2.569(0.950-6.947)	1.306(0.501-3.403)	2.876(1.162-7.117)
	lag4	1.309(0.920-1.862)	0.745(0.243-2.288)	1.009(0.968-1.051)	10.709(1.556-73.675)	1.330(0.809-2.187)	1.343(0.681-2.649)	2.943(0.972-8.908)	1.674(0.582-4.813)	3.477(1.256-9.623)
	lag5	1.392(0.955-2.030)	0.609(0.181-2.044)	1.013(0.968-1.059)	13.154(1.661-104.176)	1.259(0.727-2.180)	1.177(0.562-2.467)	2.920(0.867-9.841)	2.065(0.653-6.538)	3.733(1.208-11.535)
df=5	lag6	1.480(0.984-2.226)	0.592(0.161-2.182)	1.013(0.964-1.064)	14.519(1.517-138.967)	1.211(0.665-2.206)	1.039(0.466-2.313)	2.697(0.717-10.136)	2.321(0.665-8.104)	3.589(1.039-12.394)
	lag7	1.550(1.003-2.394)	0.686(0.172-2.730)	1.010(0.958-1.064)	13.851(1.241-154.550)	1.214(0.638-2.312)	0.955(0.408-2.234)	2.484(0.597-10.335)	2.312(0.606-8.818)	3.205(0.837-12.272)
	lag8	1.576(0.998-2.490)	0.911(0.215-3.859)	1.005(0.950-1.063)	11.910(0.956-148.397)	1.272(0.643-2.519)	0.921(0.378-2.244)	2.382(0.520-10.905)	2.057(0.499-8.490)	2.814(0.667-11.876)
	lag9	1.544(0.953-2.499)	1.303(0.288-5.895)	1.001(0.942-1.062)	10.370(0.738-145.658)	1.364(0.662-2.810)	0.915(0.361-2.322)	2.393(0.473-12.100)	1.699(0.380-7.598)	2.589(0.555-12.082)
	lag10	1.454(0.876-2.412)	1.863(0.384-9.035)	0.998(0.936-1.063)	10.589(0.669-167.613)	1.443(0.672-3.097)	0.900(0.340-2.377)	2.457(0.441-13.701)	1.377(0.284-6.684)	2.629(0.508-13.593)
	lag11	1.331(0.787-2.250)	2.514(0.488-12.943)	0.997(0.932-1.067)	13.977(0.804-242.835)	1.452(0.650-3.243)	0.835(0.304-2.291)	2.487(0.410-15.081)	1.157(0.221-6.056)	3.001(0.527-17.091)
	lag12	1.215(0.702-2.103)	3.135(0.565-17.394)	0.998(0.930-1.072)	22.280(1.074-462.402)	1.373(0.589-3.202)	0.712(0.247-2.047)	2.450(0.372-16.126)	1.033(0.182-5.867)	3.689(0.586-23.234)
	lag13	1.156(0.651-2.055)	3.804(0.626-23.115)	0.998(0.926-1.076)	29.131(1.094-775.724)	1.273(0.521-3.108)	0.568(0.186-1.733)	2.491(0.345-17.975)	0.936(0.150-5.821)	4.258(0.606-29.919)
	lag14	1.223(0.682-2.194)	5.259(0.814-33.988)	0.991(0.917-1.071)	12.769(0.429-379.959)	1.326(0.525-3.349)	0.474(0.147-1.525)	3.176(0.401-25.135)	0.733(0.110-4.862)	3.529(0.454-27.448)
	days	Mean temperature (29.3℃)	Relative Humidity (79%)	Wind speed (18*0.1 m/s)	Mean air pressure (1000.7hpa)	Visibility (30km)	Average total cloud cover (100%)	Sunshine duration (0h)	Daily evaporation (2.6mm)	Daily average solar radiation (116.3W/m2)
	lag0	1.112(0.874-1.415)	1.886(0.969-3.668)	0.983(0.965-1.001)	3.719(0.761-18.173)	1.051(0.823-1.342)	1.144(0.797-1.642)	0.869(0.522-1.447)	0.922(0.547-1.552)	1.179(0.732-1.898)
	lag1	1.161(0.878-1.536)	2.106(0.926-4.792)	0.983(0.959-1.009)	5.354(0.964-29.729)	1.239(0.896-1.713)	1.411(0.890-2.237)	1.287(0.645-2.567)	0.906(0.454-1.806)	1.591(0.843-3.000)
	lag2	1.189(0.874-1.619)	1.741(0.678-4.468)	0.992(0.961-1.024)	5.979(1.037-34.487)	1.412(0.951-2.095)	1.631(0.944-2.816)	2.064(0.870-4.893)	1.001(0.434-2.308)	2.228(1.024-4.850)
	lag3	1.225(0.872-1.720)	1.283(0.445-3.697)	1.003(0.966-1.041)	6.824(1.062-43.859)	1.483(0.936-2.350)	1.694(0.905-3.169)	2.903(1.053-8.003)	1.217(0.465-3.186)	2.989(1.202-7.432)
	lag4	1.278(0.890-1.836)	0.971(0.307-3.076)	1.011(0.970-1.054)	8.196(1.158-57.979)	1.459(0.871-2.441)	1.608(0.805-3.212)	3.397(1.094-10.549)	1.532(0.529-4.440)	3.635(1.304-10.131)
	lag5	1.348(0.914-1.988)	0.830(0.238-2.898)	1.016(0.970-1.064)	9.561(1.162-78.634)	1.398(0.791-2.471)	1.459(0.685-3.107)	3.431(0.986-11.940)	1.866(0.583-5.973)	3.920(1.257-12.227)
df=6	lag6	1.421(0.933-2.164)	0.838(0.217-3.236)	1.017(0.966-1.069)	9.909(0.989-99.287)	1.363(0.731-2.542)	1.325(0.584-3.005)	3.219(0.824-12.568)	2.079(0.587-7.366)	3.785(1.083-13.227)
	lag7	1.476(0.942-2.313)	1.002(0.238-4.211)	1.014(0.960-1.071)	8.818(0.748-103.918)	1.388(0.709-2.716)	1.245(0.521-2.972)	3.008(0.692-13.069)	2.060(0.531-8.001)	3.398(0.875-13.199)
	lag8	1.490(0.929-2.392)	1.372(0.304-6.181)	1.010(0.953-1.071)	7.073(0.532-94.042)	1.478(0.723-3.021)	1.220(0.490-3.036)	2.921(0.608-14.038)	1.824(0.433-7.693)	3.004(0.700-12.894)
	lag9	1.449(0.880-2.388)	2.031(0.419-9.842)	1.006(0.946-1.071)	5.777(0.382-87.465)	1.609(0.753-3.439)	1.228(0.473-3.185)	2.969(0.557-15.825)	1.492(0.325-6.846)	2.787(0.586-13.260)
	lag10	1.355(0.801-2.292)	3.044(0.583-15.908)	1.004(0.940-1.073)	5.586(0.324-96.240)	1.722(0.770-3.852)	1.224(0.452-3.314)	3.079(0.522-18.175)	1.188(0.238-5.939)	2.856(0.541-15.091)
	lag11	1.230(0.712-2.125)	4.371(0.781-24.461)	1.004(0.936-1.076)	7.045(0.369-134.679)	1.744(0.747-4.072)	1.159(0.411-3.269)	3.146(0.488-20.284)	0.970(0.179-5.252)	3.291(0.564-19.200)
	lag12	1.111(0.627-1.968)	5.890(0.967-35.871)	1.005(0.933-1.082)	10.761(0.468-247.502)	1.650(0.675-4.032)	1.015(0.342-3.013)	3.130(0.445-22.012)	0.831(0.141-4.913)	4.084(0.631-26.415)
	lag13	1.041(0.571-1.898)	7.764(1.152-52.323)	1.004(0.929-1.085)	13.336(0.450-395.594)	1.529(0.596-3.923)	0.835(0.264-2.640)	3.228(0.417-25.006)	0.719(0.110-4.681)	4.760(0.657-34.474)
	lag14	1.079(0.586-1.987)	11.446(1.577-83.088)	0.997(0.919-1.081)	5.355(0.158-181.597)	1.610(0.604-4.290)	0.710(0.212-2.374)	4.219(0.494-36.004)	0.543(0.078-3.782)	4.001(0.497-32.218)
	days	Mean temperature (29.3℃)	Relative Humidity (79%)	Wind speed (18*0.1 m/s)	Mean air pressure (1000.7hpa)	Visibility (30km)	Average total cloud cover (100%)	Sunshine duration (0h)	Daily evaporation (2.6mm)	Daily average solar radiation (116.3W/m2)
	lag0	1.107(0.868-1.412)	1.855(0.945-3.644)	0.984(0.966-1.003)	3.599(0.729-17.759)	1.054(0.822-1.350)	1.195(0.827-1.726)	0.866(0.517-1.450)	0.962(0.567-1.630)	1.176(0.728-1.902)
	lag1	1.158(0.872-1.538)	2.021(0.875-4.668)	0.985(0.960-1.011)	5.171(0.918-29.109)	1.252(0.901-1.740)	1.514(0.942-2.431)	1.287(0.637-2.602)	0.979(0.485-1.974)	1.582(0.834-2.998)
	lag2	1.189(0.869-1.628)	1.626(0.621-4.262)	0.995(0.963-1.028)	5.797(0.984-34.148)	1.437(0.961-2.147)	1.787(1.014-3.148)	2.082(0.859-5.043)	1.116(0.477-2.611)	2.216(1.012-4.851)
	lag3	1.225(0.867-1.730)	1.168(0.395-3.459)	1.006(0.968-1.045)	6.608(0.997-43.776)	1.518(0.950-2.427)	1.898(0.987-3.65)	2.957(1.039-8.411)	1.392(0.522-3.713)	2.990(1.193-7.493)
	lag4	1.275(0.881-1.845)	0.864(0.264-2.831)	1.015(0.972-1.060)	7.865(1.068-57.942)	1.499(0.885-2.538)	1.852(0.894-3.835)	3.494(1.078-11.326)	1.793(0.605-5.313)	3.684(1.309-10.372)
df=7	lag5	1.339(0.899-1.994)	0.723(0.199-2.633)	1.020(0.972-1.070)	9.046(1.045-78.286)	1.443(0.805-2.585)	1.735(0.779-3.867)	3.562(0.969-13.099)	2.227(0.678-7.320)	4.048(1.281-12.795)
	lag6	1.405(0.912-2.166)	0.716(0.176-2.907)	1.021(0.968-1.076)	9.227(0.866-98.267)	1.414(0.745-2.682)	1.634(0.682-3.916)	3.368(0.806-14.079)	2.526(0.691-9.235)	3.999(1.125-14.211)
	lag7	1.456(0.916-2.315)	0.839(0.188-3.741)	1.019(0.962-1.079)	8.091(0.64-102.353)	1.450(0.726-2.896)	1.595(0.625-4.067)	3.168(0.672-14.932)	2.546(0.632-10.259)	3.681(0.929-14.592)
	lag8	1.469(0.899-2.401)	1.123(0.233-5.421)	1.015(0.955-1.079)	6.406(0.444-92.323)	1.559(0.745-3.264)	1.625(0.605-4.367)	3.093(0.586-16.335)	2.291(0.520-10.090)	3.338(0.759-14.667)
	lag9	1.431(0.850-2.408)	1.622(0.310-8.492)	1.012(0.947-1.080)	5.166(0.312-85.525)	1.716(0.781-3.769)	1.700(0.600-4.811)	3.156(0.532-18.718)	1.905(0.395-9.191)	3.170(0.649-15.495)
	lag10	1.340(0.773-2.324)	2.360(0.414-13.439)	1.010(0.942-1.083)	4.919(0.259-93.450)	1.858(0.806-4.284)	1.759(0.589-5.250)	3.281(0.493-21.822)	1.543(0.292-8.160)	3.320(0.610-18.074)
	lag11	1.218(0.685-2.165)	3.276(0.533-20.132)	1.010(0.938-1.087)	6.077(0.286-129.29)	1.899(0.786-4.588)	1.729(0.550-5.435)	3.353(0.455-24.699)	1.279(0.222-7.370)	3.901(0.647-23.525)
	lag12	1.100(0.601-2.013)	4.250(0.631-28.608)	1.011(0.935-1.093)	9.048(0.350-233.735)	1.811(0.714-4.593)	1.574(0.471-5.264)	3.328(0.408-27.129)	1.110(0.176-7.007)	4.929(0.734-33.089)
	lag13	1.028(0.544-1.944)	5.371(0.716-40.305)	1.011(0.931-1.098)	10.958(0.325-370.031)	1.689(0.632-4.511)	1.352(0.376-4.868)	3.412(0.375-31.077)	0.965(0.138-6.720)	5.856(0.776-44.202)
	lag14	1.062(0.551-2.048)	7.560(0.923-61.938)	1.004(0.921-1.094)	4.395(0.110-175.439)	1.796(0.646-4.998)	1.211(0.314-4.665)	4.414(0.434-44.909)	0.720(0.096-5.387)	5.032(0.597-42.423)
